# Supplementary material for: Cross‐Cohort Gut Microbiome Signatures of Irritable Bowel Syndrome Presentation and Treatment
Source: Adv Sci (Weinh). 2024 Sep 7;11(41):2308313. doi: 10.1002/advs.202308313 (PMC11538712; doi:10.1002/advs.202308313)
Supplement: Supplementary file 3 — Supplemental Tables [file ADVS-11-2308313-s002.xlsx]

## Sheet: Table_list
Tables
Table S1 Gut microbiome cohorts of IBS included in the meta-analysis
Table S2 The estimated effect size of species retained from random effects meta-analysis
Table S3 The characteristics of 60 idetified microbial signaures
Table S4 Comparison of function relative abundance (CAZyme, EC number number, Pathwayss) between healthy controls and IBS subject across five shotgun metagenomic cohorts (PRJEB19857, PRJEB37924, PRJEB42304, PRJNA812699, PRJEB11419/ American Gut Project)
Table S5a Tuning mtry and ntree values to optimize predictive accuracy (AUC) based on 60 microbial signatures (cross-cohort or leave-one-out cross-validation)
Table S5b Overlapping features of the top 50 important RF features with REM species at least in two cohorts

## Sheet: Table_S1
Table S1 Gut microbiome cohorts of IBS included in the meta-analysis
Sequencing	Study	Diet Cohort	HC	IBS	IBS-C	IBS-D	IBS-M	IBS-U	Type	16S gene region/ Length	IBS diagnosis	Country	Continent	Reference	Covariate	Note
16S rRNA amplicon	PRJEB11252	Discovery	16	73	11	32	30		Single	V2, V3, V4, V6-7, V8, V9	Rome III	Poland	Europe	Zeber-Lubecka et al., 2016		Rifaximin treatment excluded
16S rRNA amplicon	PRJNA373876	Discovery	23	24				24	Single	V3-V5	Rome III	USA	America	Labus et al., 2017	Sex, Age, BMI	3 samples with missing BMI were imputed with the median
16S rRNA amplicon	PRJNA475187	Discovery	10	20		20			Paired	V3-V4	Rome III	China	Asia	Zhuang et al., 2018		Rifaximin treatment excluded
16S rRNA amplicon	PRJNA541075	Discovery	12	7				7	Paired	V3	Rome criteria not specified	Korea	Asia	NA
16S rRNA amplicon	PRJNA544721	Discovery	44	84		84			Single	V3-V4	Rome IV	China	Asia	Liu et al., 2020a	Sex, Age
16S rRNA amplicon	PRJNA268708	Discovery	89	201	60	95	46		Single	V4	Rome III	Spain	Europe	Pozuelo et al., 2015
16S rRNA amplicon	PRJNA391149	Discovery	27	25	12	7	6		Single	V1-V3	Rome IV	Italy	Europe	Altomare et al., 2021	Sex, Age
16S rRNA amplicon	PRJNA541572	Discovery	43	49				49	Paired	V3-V4	Rome criteria not specified	USA	America	Lee et al., 2020	Sex, Age
16S rRNA amplicon	PRJEB42304	Discovery	63	78	29	20	29		Paired	V3-V4	Rome IV	Ireland	Europe	Jeffery et al., 2020	Sex, Age, BMI
16S rRNA amplicon	PRJNA566284	Discovery	14	15				15	Paired	V4	Rome III	China	Asia	Zhu et al., 2019	Sex, Age
16S rRNA amplicon	PRJNA589202	Discovery	56	66		66			Paired	V3-V4	Rome IV	China	Asia	Liu et al., 2020b
16S rRNA amplicon	PRJCA002555	Discovery	10	20		20			Single	V1-V3	Rome III	China	Asia	Yang et al., 2020		Rifaximin treatment excluded
16S rRNA amplicon	PRJNA46339	Discovery	176	177				177	Single	V1-V3, V3-V5	Rome III	USA	America	Saulnier et al., 2011	Sex
Shotgun metagenome	PRJEB42304 WGS	Discovery	59	80	29	20	29	2	Paired	250	Rome IV	Ireland	Europe	Jeffery et al., 2020	Sex, Age, BMI
16S rRNA amplicon	PRJEB11419 (AGP)	Validation	5830	755				755	Single	V4	230 IBS1; 32 IBS2; 493 IBS3	USA, UK, Australia, Canada	America, Europe	Vujkovic-Cvijin et al., 2020	Detailed covariates (Sex, Age, BMI, Ethnicity, Country, Antibiotics)
Shotgun metagenome	PRJEB37924	Validation	22 basline (130 total)	49 basline (281 total)	21 basline (119 total)	28 basline (162 total)			Single	150 or 100	Rome III	USA	America	Mars et al., 2020	Sex, Age, BMI	Baseline sample only
Shotgun metagenome	PRJEB11419 (AGP)	Validation	229	21 (IBS3)					Paired	150 or 300	9 IBS1; 21 IBS3	USA, UK	America, Europe	Vujkovic-Cvijin et al., 2020	Detailed covariates (Sex, Age, BMI, Ethnicity, Country, Antibiotics)
Shotgun metagenome	PRJEB19857	Validation	56 baseline	56 baseline		23 baseline	33 baseline		Paired	150	Rome IV	UK	Europe	Vervier et al., 2021	Sex, Age, BMI, Smoking, Post infectious	Additional validation cohort discovered in Jan 2024
Metatranscriptome	PRJNA812699	Validation	119	208	62	86	39	21	Paired	150	Rome III	USA	America	Jacobs et al., 2023	Sex, Age, BMI, Ethnicity, Diet type, City	Additional validation cohort discovered in Jan 2024
Sequencing	Study	Treatment Cohort	HC	IBS-D*			Before	After	Type	16S gene region/ Length	IBS diagnosis	Country	Continent	Reference	Rifaximin dosage
16S rRNA amplicon	PRJEB11252	Rifaximin treatment	16	29 before treatment; 29 10–12 weeks after treatment (29 pairs).			29	29	Single	V2, V3, V4, V6-7, V8, V9	Rome III	Poland	Europe	Zeber-Lubecka et al., 2016	1200 mg/day × approximately 10 day (total dosage 11.2 g)
16S rRNA amplicon	PRJNA475187	Rifaximin treatment	10	20 before treatment; 15 random individuals at the end of 2-week follow-up (Subject ID unavilable).			20	15	Paired	V3-V4	Rome III	China	Asia	Zhuang et al., 2018	800 mg/day × 14 days
16S rRNA amplicon	PRJCA002555	Rifaximin treatment	10	19 before treatment; 19 at the end of the treatment (19 pairs).			19	19	Single	V1-V3	Rome III	China	Asia	Yang et al., 2020	1200 mg/day × 14 days
16S rRNA amplicon	PRJNA279031	Rifaximin treatment	5	15 before treatment; 15 at the end of the treatment; 15 at the end of the 6-week follow-up (15 pairs).**			15	15	Paired	V3–V4	Rome II	Italy	Europe	Soldi et al., 2015	1650 mg/day × 14 days
16S rRNA amplicon	PRJNA391915	Rifaximin treatment	NA	67 before treatment; 67 at the end of 1st treatment (67 pairs);			67	67	Paired	V4	Rome III	USA	America	Fodor et al., 2019	1650 mg/day × 14 days
				Patients with symptom relapse: 34 pairs before 2nd treatment; 37 at the end of 2nd treatment (34 pairs);			34	34	Paired	V4	Rome III	USA	America	Fodor et al., 2019	1650 mg/day × 14 days
				After 10 weeks, 2-week 3rd treatment applied, 63 samples collected after 8 weeks (end of study)***					Paired	V4	Rome III	USA	America	Fodor et al., 2019	1650 mg/day × 14 days
HC, Healthy Control
AGP, American Gut project
IBS1, Self-diagnosed; IBS2, Diagnosed by an alternative medicine practitioner; IBS3, Diagnosed by a medical professional
* Unpaired samples were excluded; ** The 6-week follow-up samples were not included in the analysis; *** End of study samples were not included in the analysis.
Number with a underline indicates those included in the doscovery analysis
WGS, whole genome shotgun
Underlined study in Rifaximin treatment cohort indocates that the study was also used in Discovery cohort
Reference
Altomare A, Del Chierico F, Rocchi G, Emerenziani S, Nuglio C, Putignani L et al (2021). Association between Dietary Habits and Fecal Microbiota Composition in Irritable Bowel Syndrome Patients: A Pilot Study. Nutrients 13: 1479.
Fodor AA, Pimentel M, Chey WD, Lembo A, Golden PL, Israel RJ et al (2019). Rifaximin is associated with modest, transient decreases in multiple taxa in the gut microbiota of patients with diarrhoea-predominant irritable bowel syndrome. Gut microbes 10: 22-33.
Jacobs JP, Lagishetty V, Hauer MC, Labus JS, Dong TS, Toma R et al (2023). Multi-omics profiles of the intestinal microbiome in irritable bowel syndrome and its bowel habit subtypes. Microbiome 11: 5.
Jeffery IB, Das A, O’Herlihy E, Coughlan S, Cisek K, Moore M et al (2020). Differences in Fecal Microbiomes and Metabolomes of People With vs Without Irritable Bowel Syndrome and Bile Acid Malabsorption. Gastroenterology 158: 1016-1028.e1018.
Labus JS, Hollister EB, Jacobs J, Kirbach K, Oezguen N, Gupta A et al (2017). Differences in gut microbial composition correlate with regional brain volumes in irritable bowel syndrome. Microbiome 5: 49.
Lee J-Y, Cevallos SA, Byndloss MX, Tiffany CR, Olsan EE, Butler BP et al (2020). High-Fat Diet and Antibiotics Cooperatively Impair Mitochondrial Bioenergetics to Trigger Dysbiosis that Exacerbates Pre-inflammatory Bowel Disease. Cell Host & Microbe 28: 273-284.e276.
Liu T, Gu X, Li L-X, Li M, Li B, Cui X et al (2020). Microbial and metabolomic profiles in correlation with depression and anxiety co-morbidities in diarrhoea-predominant IBS patients. BMC Microbiology 20: 168.
Liu Y, Yuan X, Li L, Lin L, Zuo X, Cong Y et al (2020). Increased Ileal Immunoglobulin A Production and Immunoglobulin A-Coated Bacteria in Diarrhea-Predominant Irritable Bowel Syndrome. Clinical and translational gastroenterology 11: e00146-e00146.
Mars RAT, Yang Y, Ward T, Houtti M, Priya S, Lekatz HR et al (2020). Longitudinal Multi-omics Reveals Subset-Specific Mechanisms Underlying Irritable Bowel Syndrome. Cell 182: 1460-1473.e1417.
Pozuelo M, Panda S, Santiago A, Mendez S, Accarino A, Santos J et al (2015). Reduction of butyrate- and methane-producing microorganisms in patients with Irritable Bowel Syndrome. Scientific Reports 5: 12693.
Saulnier DM, Riehle K, Mistretta T-A, Diaz M-A, Mandal D, Raza S et al (2011). Gastrointestinal microbiome signatures of pediatric patients with irritable bowel syndrome. Gastroenterology 141: 1782-1791.
Soldi S, Vasileiadis S, Uggeri F, Campanale M, Morelli L, Fogli MV et al (2015). Modulation of the gut microbiota composition by rifaximin in non-constipated irritable bowel syndrome patients: a molecular approach. Clin Exp Gastroenterol 8: 309-325.
Vervier K, Moss S, Kumar N, Adoum A, Barne M, Browne H et al (2021). Two microbiota subtypes identified in irritable bowel syndrome with distinct responses to the low FODMAP diet. Gut: gutjnl-2021-325177.
Vujkovic-Cvijin I, Sklar J, Jiang L, Natarajan L, Knight R, Belkaid Y (2020). Host variables confound gut microbiota studies of human disease. Nature 587: 448-454.
Yang M, Hong G, Jin Y, Li Y, Li G, Hou X (2020). Mucosal-Associated Microbiota Other Than Luminal Microbiota Has a Close Relationship With Diarrhea-Predominant Irritable Bowel Syndrome. Front Cell Infect Microbiol 10.
Zeber-Lubecka N, Kulecka M, Ambrozkiewicz F, Paziewska A, Goryca K, Karczmarski J et al (2016). Limited prolonged effects of rifaximin treatment on irritable bowel syndrome-related differences in the fecal microbiome and metabolome. Gut microbes 7: 397-413.
Zhu S, Liu S, Li H, Zhang Z, Zhang Q, Chen L et al (2019). Identification of Gut Microbiota and Metabolites Signature in Patients With Irritable Bowel Syndrome. Front Cell Infect Microbiol 9: 346-346.
Zhuang X, Tian Z, Li L, Zeng Z, Chen M, Xiong L (2018). Fecal Microbiota Alterations Associated With Diarrhea-Predominant Irritable Bowel Syndrome. Front Microbiol 9: 1600-1600.

## Sheet: Table_S2
Table S2 The estimated effect size of species retained from random effects meta-analysis
species	Type	estimate	p-value	FDR	I2 (%)	heterogeneity*
Faecalibacterium prausnitzii	IBS-Depleted	0.194647	0.000218491	0.00400567	0	low
Coprococcus eutactus	IBS-Depleted	0.245026	0.00061536	0.006624	34.8925	moderate
Ruminococcus lactaris	IBS-Depleted	0.168471	0.00184023	0.010654	0	low
Bacteroides faecis	IBS-Depleted	0.18685	0.00414936	0.015739	12.9188	low
Gemmiger formicilis	IBS-Depleted	0.150671	0.00531347	0.0188542	0	low
Coprococcus catus	IBS-Depleted	0.191471	0.00838646	0.0271327	36.6849	moderate
Sporobacter termitidis	IBS-Depleted	0.141582	0.0120127	0.036847	0.00182329	low
Dehalobacterium formicoaceticum	IBS-Depleted	0.142947	0.0130442	0.0377595	0	low
Eubacterium rectale	IBS-Depleted	0.124951	0.0174184	0.0456197	0	low
Coprococcus comes	IBS-Depleted	0.155607	0.0254269	0.0559391	31.9648	moderate
Mobiluncus curtisii	IBS-Depleted	0.126298	0.0307231	0.063765	0	low
Paraprevotella xylaniphila	IBS-Depleted	0.143993	0.0415474	0.081611	19.4946	low
Clostridium clostridioforme (reclassified as Enterocloster clostridioforme)	IBS-Enriched	-0.254108	1.43641e-06	0.000158005	0.000185141	low
Ruminococcus gnavus	IBS-Enriched	-0.236163	6.05077e-05	0.00211627	12.2153	low
Blautia glucerasea	IBS-Enriched	-0.222033	6.08682e-05	0.00211627	0.0140063	low
Veillonella atypica	IBS-Enriched	-0.233073	7.69552e-05	0.00211627	0	low
Fusobacterium nucleatum	IBS-Enriched	-0.209866	0.000194113	0.00400567	0	low
Veillonella parvula	IBS-Enriched	-0.187218	0.000371273	0.00583429	0	low
Streptococcus mitis	IBS-Enriched	-0.186958	0.000474564	0.00652526	0	low
Clostridium ramosum	IBS-Enriched	-0.191363	0.000537467	0.00656904	0.00266691	low
Veillonella dispar	IBS-Enriched	-0.182771	0.000721921	0.006624	0	low
Clostridium glycyrrhizinilyticum (reclassified as Mediterraneibacter glycyrrhizinilyticum)	IBS-Enriched	-0.228904	0.000748309	0.006624	22.0094	low
Haemophilus parainfluenzae	IBS-Enriched	-0.176714	0.000782836	0.006624	0	low
Lachnoanaerobaculum umeaense	IBS-Enriched	-0.235851	0.000982435	0.00744715	0	low
Clostridium symbiosum	IBS-Enriched	-0.236594	0.00101552	0.00744715	35.6665	moderate
Fusobacterium periodonticum	IBS-Enriched	-0.181261	0.00144033	0.00990226	0	low
Campylobacter concisus	IBS-Enriched	-0.175771	0.00156599	0.0101329	0	low
Clostridium hylemonae	IBS-Enriched	-0.168039	0.00173063	0.0105761	0.0195944	low
Granulicatella adiacens	IBS-Enriched	-0.174629	0.00235633	0.0127168	0	low
Gemella haemolysans	IBS-Enriched	-0.170337	0.0024524	0.0127168	0	low
Aggregatibacter segnis (formerly Haemophilus segnis)	IBS-Enriched	-0.171259	0.00257664	0.0127168	0	low
Clostridium aldenense (reclassified as Enterocloster aldensis)	IBS-Enriched	-0.248412	0.00265897	0.0127168	47.7721	moderate
Anaerostipes caccae	IBS-Enriched	-0.162367	0.00288096	0.0132044	0	low
Megasphaera micronuciformis	IBS-Enriched	-0.153181	0.00356716	0.0153493	0	low
Clostridium asparagiforme (reclassified as Enterocloster asparagiformis)	IBS-Enriched	-0.178814	0.00364082	0.0153493	0	low
Veillonella ratti	IBS-Enriched	-0.179859	0.00376755	0.0153493	0	low
Blautia hansenii	IBS-Enriched	-0.15153	0.00394484	0.0154976	0	low
Lactobacillus fermentum (reclassified as Limosilactobacillus fermentum)	IBS-Enriched	-0.152141	0.00451256	0.0165461	0.0188051	low
Fusobacterium varium	IBS-Enriched	-0.156233	0.00550879	0.0189365	0	low
Granulicatella elegans	IBS-Enriched	-0.148493	0.00574556	0.0191519	0	low
Shigella sonnei	IBS-Enriched	-0.141153	0.012059	0.036847	0	low
Atopobium parvulum	IBS-Enriched	-0.138087	0.0124474	0.0370058	0.0156044	low
Shigella coli	IBS-Enriched	-0.136422	0.0134536	0.0379461	0	low
Parvimonas micra	IBS-Enriched	-0.127901	0.0149184	0.0410256	0	low
Streptococcus gordonii	IBS-Enriched	-0.144355	0.017295	0.0456197	15.9469	low
Gemella morbillorum (formerly Streptococcus morbillorum)	IBS-Enriched	-0.147055	0.0188286	0.0471152	0	low
Clostridium lavalense (reclassified as Enterocloster lavalense)	IBS-Enriched	-0.137022	0.0191373	0.0471152	11.553	low
Rothia dentocariosa	IBS-Enriched	-0.127451	0.0192744	0.0471152	0	low
Eubacterium tenue	IBS-Enriched	-0.131091	0.0210424	0.0503188	0.00725385	low
Bifidobacterium animalis	IBS-Enriched	-0.127487	0.0218255	0.0505959	0.0185519	low
Clostridium lituseburense (reclassified as Romboutsia lituseburensis)	IBS-Enriched	-0.145473	0.0220782	0.0505959	0	low
Anaerococcus vaginalis	IBS-Enriched	-0.122972	0.0226881	0.0509325	0.00592017	low
Eubacterium dolichum	IBS-Enriched	-0.122656	0.0262341	0.0565833	0	low
Lactobacillus gasseri	IBS-Enriched	-0.120807	0.0281638	0.0595774	0	low
Lachnobacterium bovis	IBS-Enriched	-0.139303	0.0388857	0.078265	0.00772962	low
Clostridium spiroforme	IBS-Enriched	-0.149216	0.0391325	0.078265	36.0904	moderate
Lactobacillus vaginalis (reclassified as Limosilactobacillus vaginalis)	IBS-Enriched	-0.111956	0.0433084	0.0835776	0	low
Bacteroides barnesiae	IBS-Enriched	-0.113336	0.0483885	0.0908662	0	low
Blautia wexlerae	IBS-Enriched	-0.126561	0.0489868	0.0908662	19.9836	low
Peptoniphilus lacrimalis	IBS-Enriched	-0.107612	0.0495634	0.0908662	0.00281317	low
Blautia luti		0.136325	0.0556154	0.0995441	27.8716
Abiotrophia defectiva		-0.160689	0.0561067	0.0995441	45.9099
Clostridium neonatale		-0.110184	0.0576202	0.100607	0.0145434
Murdochiella asaccharolytica		-0.108233	0.0611717	0.105139	0
Streptococcus agalactiae		-0.102377	0.064318	0.108846	0
Veillonella rogosae		-0.108923	0.0679457	0.113243	0.00459509
Oscillibacter valericigenes		0.128105	0.069097	0.113443	26.5532
Streptococcus sanguinis		-0.0964209	0.0713242	0.114931	0.00341517
Gemella sanguinis		-0.103759	0.0720931	0.114931	0
Victivallis vadensis		-0.095722	0.0789106	0.124002	0
Haemophilus influenzae		-0.12082	0.0834262	0.129252	0
Acidaminococcus intestini		-0.1103	0.0855147	0.130648	22.5966
Oscillospira guilliermondii		0.164446	0.0914075	0.136909	56.953
Lactobacillus reuteri		-0.0927038	0.0921026	0.136909	0
Gordonibacter pamelaeae		-0.0919506	0.115037	0.168721	11.5259
Lactobacillus salivarius		-0.0827638	0.118674	0.171766	0
Clostridium polysaccharolyticum		0.213887	0.123331	0.174858	78.2841
Desulfovibrio fairfieldensis		-0.107145	0.12399	0.174858	28.1696
Peptoclostridium difficile		-0.0962015	0.126783	0.176533	9.84406
Pantoea agglomerans		-0.14962	0.1331	0.183013	51.1741
Bacteroides dorei		-0.139215	0.14158	0.192269	61.7139
Bacteroides caccae		0.106747	0.149396	0.198538	38.6381
Lactobacillus mucosae		-0.0912829	0.149806	0.198538	0
Actinomyces graevenitzii		-0.0764991	0.156537	0.203516	0.000922451
Fusobacterium mortiferum		-0.0895194	0.157262	0.203516	0
Butyrivibrio fibrisolvens		0.0922596	0.170132	0.21761	19.3501
Eubacterium xylanophilum		0.132223	0.177466	0.224382	59.764
Cronobacter sakazakii		-0.0738438	0.214381	0.267976	5.62941
Clostridium hathewayi		-0.0651924	0.237501	0.291635	0
Clostridium disporicum		-0.0672606	0.238611	0.291635	8.92655
Ruminococcus flavefaciens		0.106418	0.252871	0.305669	55.4882
Rothia mucilaginosa		-0.0841524	0.263546	0.31511	38.8898
Streptococcus parasanguinis		-0.0992039	0.2778	0.32858	57.5304
Prevotella buccalis		0.0750736	0.291328	0.340916	34.5639
Catenibacterium mitsuokai		-0.0763876	0.299607	0.346913	38.5471
Cloacibacillus porcorum		-0.084549	0.331815	0.380205	43.7682
Campylobacter hominis		0.0593565	0.358068	0.406057	21.7832
Bacteroides acidifaciens		-0.0694753	0.44509	0.49959	51.0642
Clostridium lactatifermentans		-0.0639247	0.456854	0.507615	48.1227
Pseudoflavonifractor capillosus		-0.0477248	0.47751	0.525261	28.0804
Collinsella stercoris		-0.0433839	0.513721	0.559498	9.60158
Lactobacillus rogosae		0.0415136	0.536221	0.578278	21.7541
Mitsuokella multacida		-0.0405977	0.567917	0.606513	16.0968
Streptococcus anginosus		-0.0488171	0.598884	0.633435	53.5048
Eubacterium fissicatena		0.0379826	0.629548	0.659527	37.1219
Prevotella corporis		0.0274037	0.674403	0.699852	22.754
Lactonifactor longoviformis		-0.0278631	0.768735	0.790288	60.1015
Enterococcus faecium		-0.0109013	0.859845	0.875768	0.00262121
Allisonella histaminiformans		-0.00876974	0.896185	0.904407	28.1787
Bacteroides intestinalis		-0.000874443	0.9895	0.9895	26.7713
heterogeneity*	category
< 25%	low
25-50%	moderate
50-75%	high

## Sheet: Table_S3
Table S3 The characteristics of 60 idetified microbial signaures
Species	Type	Network module	Hub	Anaerobe category	Primary body site	Characteristic	Reported as bacteremia	Reference
Aggregatibacter segnis (formerly Haemophilus segnis)	IBS-Enriched	M2	0.098244	Facultative anaerobe	Oral cavity	Opportunistic pathogen	Yes	Murra et al., 2018
Atopobium parvulum	IBS-Enriched	M2	0.116938	Facultative anaerobe	Oral cavity	Opportunistic pathogen	Yes	Cobo et al., 2022
Bifidobacterium animalis	IBS-Enriched	M3	0.010856	Facultative anaerobe	Oral cavity, Gut	Potential Probiotic	Yes	Esaiassen et al., 2017
Campylobacter concisus	IBS-Enriched	M2	0.105402	Facultative anaerobe	Oral cavity	Pathogen	Yes	Liu et al., 2018
Clostridium lituseburense (reclassified as Romboutsia lituseburensis)	IBS-Enriched	M2	0.121192	Obligate anaerobe	Gut	Butyrate producer		Gerritsen et al., 2014; Million et al., 2020
Eubacterium tenue	IBS-Enriched	M2	0.16874	Obligate anaerobe	Gut	Opportunistic pathogen	Yes	Hirsh et al., 1979; Lau et al., 2006
Fusobacterium nucleatum	IBS-Enriched	M2	0.136597	Facultative anaerobe	Oral cavity	Opportunistic pathogen	Yes	Afra et al., 213
Fusobacterium periodonticum	IBS-Enriched	M2	0.112116	Facultative anaerobe	Oral cavity	Opportunistic pathogen	Yes	Slots et al., 1983; Kim, et al., 2022
Gemella haemolysans	IBS-Enriched	M2	0.12169	Facultative anaerobe	Oral cavity	Opportunistic pathogen	Yes	Kodaka et al., 2022
Gemella morbillorum (formerly Streptococcus morbillorum)	IBS-Enriched	M2	0.143427	Facultative anaerobe	Oral cavity	Opportunistic pathogen	Yes	Pardo-Pol et al., 2022; Steinberger etal., 220
Granulicatella adiacens	IBS-Enriched	M1	0.098229	Facultative anaerobe	Oral cavity	Pathogen	Yes	Gardenier et al., 2011
Granulicatella elegans	IBS-Enriched	M2	0.085141	Facultative anaerobe	Oral cavity	Pathogen	Yes	Quartermain et al., 2013
Haemophilus parainfluenzae	IBS-Enriched	M2	0.115231	Facultative anaerobe	Oral cavity	Pathogen	Yes	Popov et al., 2019; Utter et al, 2020
Lachnoanaerobaculum umeaense	IBS-Enriched	M1	0.061925	Obligate anaerobe	Oral cavity, Gut	Opportunistic pathogen		Hedberg et al., 2012
Lactobacillus fermentum (reclassified as Limosilactobacillus fermentum)	IBS-Enriched	M2	0.087437	Aerotolerant anaerobe	Multiple (Vagina, Oral cavity, Gut, Food)	Potentially Probiotic	Yes	Salminen et al., 2006; Caufield et al., 2015
Lactobacillus gasseri	IBS-Enriched	M2	0.08866	Aerotolerant anaerobe	Vagina	Potentially Probiotic	Yes	Salminen et al., 2006; Ramos-Coria et al., 2021; Chee et al., 2020
Lactobacillus vaginalis (reclassified as Limosilactobacillus vaginalis)	IBS-Enriched	M2	0.092479	Aerotolerant anaerobe	Vagina	Potentially Probiotic		Embley et al., 1989
Megasphaera micronuciformis	IBS-Enriched	M2	0.146604	Obligate anaerobe	Oral cavity	Pathogen		Ran et al., 2013; Salliss et al., 2021
Rothia dentocariosa	IBS-Enriched	M2	0.053536	Facultative anaerobe	Oral cavity	Pathogen	Yes	Yang et al., 2007; Khan et al., 2014
Streptococcus gordonii	IBS-Enriched	M2	0.109496	Aerotolerant anaerobe	Oral cavity	Opportunistic pathogen	Yes	Park et al., 2020; Kitamoto et al., 2020
Streptococcus mitis	IBS-Enriched	M2	0.135923	Aerotolerant anaerobe	Oral cavity	Pathogen	Yes	Mitchell, 2011; Blackmore et al., 1993
Veillonella atypica	IBS-Enriched	M2	0.113746	Obligate anaerobe	Oral cavity	Opportunistic pathogen	Yes	Do et al., 2015; Ito et al., 2022
Veillonella dispar	IBS-Enriched	M2	0.151571	Obligate anaerobe	Oral cavity	Opportunistic pathogen	Yes	Do et al., 2015; Cobo et al., 2020
Veillonella parvula	IBS-Enriched	M2	0.157217	Obligate anaerobe	Oral cavity	Opportunistic pathogen	Yes	Do et al., 2015; Richards et al., 2022
Anaerococcus vaginalis	IBS-Enriched	M1	0.052502	Obligate anaerobe	Gut, Vagina	Pathogen	Yes	Badri et al., 2019
Anaerostipes caccae	IBS-Enriched	M1	0.133659	Obligate anaerobe	Gut	Butyrate producer	Yes	Workneh et al., 2016
Bacteroides faecis	IBS-Depleted	M1	0.054568	Obligate anaerobe	Gut	Opportunistic pathogen	Yes	Kaeuffer et al., 2021
Blautia glucerasea	IBS-Enriched	M1	0.117016	Obligate anaerobe	Gut			Liu et al., 2021
Blautia hansenii	IBS-Enriched	M1	0.117539	Obligate anaerobe	Gut	SCFAs producer		Liu et al., 2021
Blautia wexlerae	IBS-Enriched	M1	0.141788	Obligate anaerobe	Gut	SCFAs producer		Khan et al., 2012; Lopez-Siles et al., 2017
Clostridium aldenense (reclassified as Enterocloster aldensis)	IBS-Enriched	M1	0.16294	Obligate anaerobe	Gut	Pathogen	Yes	Williams et al., 2010
Clostridium asparagiforme (reclassified as Enterocloster asparagiformis)	IBS-Enriched	M1	0.067116	Obligate anaerobe	Gut			Mohan et al., 2006
Clostridium clostridioforme (reclassified as Enterocloster clostridioforme)	IBS-Enriched	M1	0.153777	Obligate anaerobe	Gut	Opportunistic pathogen	Yes	Finegold et al. 2005
Clostridium glycyrrhizinilyticum (reclassified as Mediterraneibacter glycyrrhizinilyticum)	IBS-Enriched	M1	0.15427	Obligate anaerobe	Gut			Sakuma et al. 2006
Clostridium hylemonae	IBS-Enriched	M1	0.161813	Obligate anaerobe	Gut	Secondary bile acid producer		Ridlon et al. 2020
Clostridium lavalense (reclassified as Enterocloster lavalense)	IBS-Enriched	M1	0.097392	Obligate anaerobe	Gut		Yes	Richard et al. 2016
Clostridium ramosum	IBS-Enriched	M1	0.172331	Obligate anaerobe	Gut	Opportunistic pathogen	Yes	Shinzato et al. 2023
Clostridium spiroforme	IBS-Enriched	M3	0.152828	Obligate anaerobe	Gut	Opportunistic pathogen		Songer et al. 2016
Clostridium symbiosum	IBS-Enriched	M1	0.127196	Obligate anaerobe	Gut	Opportunistic pathogen	Yes	Elsayed et al. 2004
Escherichia coli	IBS-Enriched	M2	0.178471	Facultative anaerobe	Multiple (Oral cavity, Gut, Vagina, Skin)	Opportunistic pathogen	Yes	Bonten et al. 2021
Escherichia sonnei (i.e., Shigella sonnei)	IBS-Enriched	M2	0.07878	Facultative anaerobe	Gut	Opportunistic pathogen	Yes	Huynh et al. 2015
Eubacterium dolichum	IBS-Enriched	M1	0.131542	Obligate anaerobe	Gut	Potential probiotic		Moore et al. 1976
Fusobacterium varium	IBS-Enriched	M1	0.143439	Obligate anaerobe	Oral cavity	Opportunistic pathogen	Yes	Lee et al. 2022; Kitamoto et al., 2020
Mobiluncus curtisii	IBS-Depleted	M2	0.097996	Obligate anaerobe	Vagina	Pathogen	Yes	Arries and Ferrieri, 2022
Parvimonas micra	IBS-Enriched	M2	0.070539	Obligate anaerobe	Oral cavity	Opportunistic pathogen	Yes	Watanabe et al. 2020; Jiang et al., 2022
Peptoniphilus lacrimalis	IBS-Enriched	M1	0.053643	Obligate anaerobe	Vagina, Gut	Opportunistic pathogen	Yes	Li et al. 1992; Badri et al., 2019
Ruminococcus gnavus	IBS-Enriched	M1	0.163001	Obligate anaerobe	Gut	Opportunistic pathogen	Yes	Zhai et al. 2023; Hansen et al., 2013
Veillonella ratti	IBS-Enriched	M1	0.053926	Obligate anaerobe	Oral cavity	Opportunistic pathogen		Do et al. 2015; Giacomini et al., 2023
Bacteroides barnesiae	IBS-Enriched	M2	0.004108	Obligate anaerobe	Gut	SCFAs producer		Lan et al. 2006
Coprococcus catus	IBS-Depleted	M3	0.203012	Obligate anaerobe	Gut	SCFAs producer		Holdeman and Moore, 1974; Louis and Flint, 2009
Coprococcus comes	IBS-Depleted	M3	0.200861	Obligate anaerobe	Gut	SCFAs producer		Holdeman and Moore, 1974; Louis and Flint, 2009
Coprococcus eutactus	IBS-Depleted	M3	0.183891	Obligate anaerobe	Gut	SCFAs producer, β-glucan degrader		Holdeman and Moore, 1974; Louis and Flint, 2009
Dehalobacterium formicoaceticum	IBS-Depleted	M3	0.058998	Obligate anaerobe	Environment	Dichloromethane degrader		Michalovich et al. 2019
Eubacterium rectale	IBS-Depleted	M3	0.174624	Obligate anaerobe	Gut	Butyrate producer		Louis et al. 2009
Faecalibacterium prausnitzii	IBS-Depleted	M3	0.199068	Obligate anaerobe	Gut	Probiotic; Butyrate producer		Khan et al. 2012
Gemmiger formicilis	IBS-Depleted	M3	0.203813	Obligate anaerobe	Gut	Butyrate producer		Gossling et al. 1975
Lachnobacterium bovis	IBS-Enriched	M3	0.091944	Facultative anaerobe	Gut	SCFAs producer		Whitford et al. 2001
Paraprevotella xylaniphila	IBS-Depleted	M2	0.025068	Obligate anaerobe	Gut	Succinate and acetate poducer		Morotomi et al. 2009
Ruminococcus lactaris	IBS-Depleted	M3	0.15432	Obligate anaerobe	Gut	SCFAs producer		Moore et al. 1976
Sporobacter termitidis	IBS-Depleted	M3	0.20308	Obligate anaerobe	Gut	Acetate producer		Grech-Mora et al. 1996
Reference
Afra K, Laupland K, Leal J, Lloyd T, Gregson D (2013). Incidence, risk factors, and outcomes of Fusobacterium species bacteremia. BMC Infectious Diseases 13: 264.
Arries C, Ferrieri P (2022). Mobiluncus curtisii Bacteremia: Case Study and Literature Review. Infect Dis Rep 14: 82-87.
Badri M, Nilson B, Ragnarsson S, Senneby E, Rasmussen M (2019). Clinical and microbiological features of bacteraemia with Gram-positive anaerobic cocci: a population-based retrospective study. Clinical Microbiology and Infection 25: 760.e761-760.e766.
Badri M, Nilson B, Ragnarsson S, Senneby E, Rasmussen M (2019). Clinical and microbiological features of bacteraemia with Gram-positive anaerobic cocci: a population-based retrospective study. Clinical Microbiology and Infection 25: 760.e761-760.e766.
Blackmore Timothy K, Morley Helen I, Gordon David L (1993). Streptococcus mitis-induced Bacteremia and Meningitis after Spinal Anesthesia. Anesthesiology 78: 592-593.
Bonten M, Johnson JR, van den Biggelaar AHJ, Georgalis L, Geurtsen J, de Palacios PI et al (2021). Epidemiology of Escherichia coli Bacteremia: A Systematic Literature Review. Clinical Infectious Diseases 72: 1211-1219.
Caufield PW, Schön CN, Saraithong P, Li Y, Argimón S (2015). Oral Lactobacilli and Dental Caries: A Model for Niche Adaptation in Humans. Journal of Dental Research 94: 110S-118S.
Chee WJY, Chew SY, Than LTL (2020). Vaginal microbiota and the potential of Lactobacillus derivatives in maintaining vaginal health. Microb Cell Fact 19: 203.
Cobo F, Pérez-Carrasco V, García-Salcedo JA, Navarro-Marí JM (2020). Bacteremia caused by Veillonella dispar in an oncological patient. Anaerobe 66: 102285.
Do T, Sheehy EC, Mulli T, Hughes F, Beighton D (2015). Transcriptomic analysis of three Veillonella spp. present in carious dentine and in the saliva of caries-free individuals. Frontiers in Cellular and Infection Microbiology 5.
Elsayed S, Zhang K (2004). Bacteremia Caused by Clostridium symbiosum. Journal of Clinical Microbiology 42: 4390-4392.
Embley TM, Faquir N, Bossart W, Collins MD (1989). Lactobacillus vaginalis sp. nov. from the Human Vagina. International Journal of Systematic and Evolutionary Microbiology 39: 368-370.
Esaiassen E, Hjerde E, Cavanagh Jorunn P, Simonsen Gunnar S, Klingenberg C (2017). Bifidobacterium Bacteremia: Clinical Characteristics and a Genomic Approach To Assess Pathogenicity. Journal of Clinical Microbiology 55: 2234-2248.
Finegold SM, Song Y, Liu C, Hecht DW, Summanen P, Könönen E et al (2005). Clostridium clostridioforme: a mixture of three clinically important species. European Journal of Clinical Microbiology and Infectious Diseases 24: 319-324.
Gardenier JC, Hranjec T, Sawyer RG, Bonatti H (2011). Granulicatella adiacens bacteremia in an elderly trauma patient. Surg Infect (Larchmt) 12: 251-253.
Gerritsen J, Fuentes S, Grievink W, van Niftrik L, Tindall BJ, Timmerman HM et al (2014). Characterization of Romboutsia ilealis gen. nov., sp. nov., isolated from the gastro-intestinal tract of a rat, and proposal for the reclassification of five closely related members of the genus Clostridium into the genera Romboutsia gen. nov., Intestinibacter gen. nov., Terrisporobacter gen. nov. and Asacch…
Giacomini Jonathan J, Torres-Morales J, Dewhirst Floyd E, Borisy Gary G, Mark Welch Jessica L (2023). Site Specialization of Human Oral Veillonella Species. Microbiology Spectrum 11: e04042-04022.
Gossling J, Moore WEC (1975). Gemmiger formicilis, n.gen., n.sp., an Anaerobic Budding Bacterium from Intestines. International Journal of Systematic and Evolutionary Microbiology 25: 202-207.
Grech-Mora I, Fardeau M-L, Patel B, Ollivier B, Rimbault A, Prensier G et al (1996). Isolation and Characterization of Sporobacter termitidis gen. nov., sp. nov., from the Digestive Tract of the Wood-Feeding Termite Nasutitermes lujae. International journal of systematic bacteriology 46.
Hansen Sanne GK, Skov Marianne N, Justesen Ulrik S (2013). Two Cases of Ruminococcus gnavus Bacteremia Associated with Diverticulitis. Journal of Clinical Microbiology 51: 1334-1336.
Hedberg ME, Moore ERB, Svensson-Stadler L, Hörstedt P, Baranov V, Hernell O et al (2012). Lachnoanaerobaculum gen. nov., a new genus in the Lachnospiraceae: characterization of Lachnoanaerobaculum umeaense gen. nov., sp. nov., isolated from the human small intestine, and Lachnoanaerobaculum orale sp. nov., isolated from saliva, and reclassification of Eubacterium saburreum (Prevot 1966) Holdeman …
Hirsh DC, Biberstein EL, Jang SS (1979). Obligate anaerobes in clinical veterinary practice. Journal of Clinical Microbiology 10: 188-191.
Holdeman LV, Moore WEC (1974). New Genus, Coprococcus, Twelve New Species, and Emended Descriptions of Four Previously Described Species of Bacteria from Human Feces. International Journal of Systematic and Evolutionary Microbiology 24: 260-277.
Huynh A, McGrath C, Johnson D, Burrell LM (2015). Shigella sonnei bacteraemia occurring in a young man with shigellosis. BMJ Case Reports 2015: bcr2014208875.
Ito Y, Nakayama H, Niitsu Y, Kaneko N, Otsuka M, Sawada Y et al (2022). The first case of Veillonella atypica bacteremia in a patient with renal pelvic tumor. Anaerobe 73: 102491.
Jiang Y, Qin W, Li J, Gao Y, Zeng Y (2022). A case report of sepsis and death caused by Parvimonas micra, a rare anaerobe. Frontiers in Public Health 10.
Kaeuffer C, Ruge T, Diancourt L, Romain B, Ruch Y, Jaulhac B et al (2021). First Case of Bacteraemia Due to Carbapenem-Resistant Bacteroides faecis. Antibiotics.
Khan MT, Duncan SH, Stams AJM, van Dijl JM, Flint HJ, Harmsen HJM (2012). The gut anaerobe Faecalibacterium prausnitzii uses an extracellular electron shuttle to grow at oxic–anoxic interphases. The ISME Journal 6: 1578-1585.
Khan ST, Ahamed M, Musarrat J, Al-Khedhairy AA (2014). Anti-biofilm and antibacterial activities of zinc oxide nanoparticles against the oral opportunistic pathogens Rothia dentocariosa and Rothia mucilaginosa. European Journal of Oral Sciences 122: 397-403.
Kim M, Yun SY, Lee Y, Lee H, Yong D, Lee K (2022). Clinical Differences in Patients Infected with Fusobacterium and Antimicrobial Susceptibility of Fusobacterium Isolates Recovered at a Tertiary-Care Hospital in Korea. Ann Lab Med 42: 188-195.
Kitamoto S, Nagao-Kitamoto H, Hein R, Schmidt TM, Kamada N (2020). The Bacterial Connection between the Oral Cavity and the Gut Diseases. Journal of Dental Research 99: 1021-1029.
Kodaka S, Uchida T, Gomi H (2022). Gemella haemolysans as an emerging pathogen for bacteremia among the elderly. Journal of General and Family Medicine 23: 110-112.
Lan PTN, Sakamoto M, Sakata S, Benno Y (2006). Bacteroides barnesiae sp. nov., Bacteroides salanitronis sp. nov. and Bacteroides gallinarum sp. nov., isolated from chicken caecum. International Journal of Systematic and Evolutionary Microbiology 56: 2853-2859.
Lau SKP, Ng KHL, Woo PCY, Yip Kt, Fung AMY, Woo GKS et al (2006). Usefulness of the MicroSeq 500 16S rDNA bacterial identification system for identification of anaerobic Gram positive bacilli isolated from blood cultures. Journal of Clinical Pathology 59: 219.
Lee SJ, Baek YJ, Kim JN, Lee KH, Lee EH, Yeom JS et al (2022). Increasing Fusobacterium infections with Fusobacterium varium, an emerging pathogen. PLOS ONE 17: e0266610.
Li N, Hashimoto Y, Adnan S, Miura H, Yamamoto H, Ezaki T (1992). Three New Species of the Genus Peptostreptococcus Isolated from Humans: Peptostreptococcus vaginalis sp. nov., Peptostreptococcus lacrimalis sp. nov., and Peptostreptococcus lactolyticus sp. nov. International Journal of Systematic and Evolutionary Microbiology 42: 602-605.
Liu F, Ma R, Wang Y, Zhang L (2018). The Clinical Importance of Campylobacter concisus and Other Human Hosted Campylobacter Species. Frontiers in Cellular and Infection Microbiology 8.
Liu X, Mao B, Gu J, Wu J, Cui S, Wang G et al (2021). Blautia—a new functional genus with potential probiotic properties? Gut Microbes 13: 1875796.
Lopez-Siles M, Duncan SH, Garcia-Gil LJ, Martinez-Medina M (2017). Faecalibacterium prausnitzii: from microbiology to diagnostics and prognostics. The ISME Journal 11: 841-852.
Louis P, Flint HJ (2009). Diversity, metabolism and microbial ecology of butyrate-producing bacteria from the human large intestine. FEMS Microbiology Letters 294: 1-8.
Michalovich D, Rodriguez-Perez N, Smolinska S, Pirozynski M, Mayhew D, Uddin S et al (2019). Obesity and disease severity magnify disturbed microbiome-immune interactions in asthma patients. Nat Commun 10: 5711.
Million M, Armstrong N, Khelaifia S, Guilhot E, Richez M, Lagier J-C et al (2020). The Antioxidants Glutathione, Ascorbic Acid and Uric Acid Maintain Butyrate Production by Human Gut Clostridia in The Presence of Oxygen In Vitro. Scientific Reports 10: 7705.
Mitchell J (2011). Streptococcus mitis: walking the line between commensalism and pathogenesis. Molecular Oral Microbiology 26: 89-98.
Mohan R, Namsolleck P, Lawson PA, Osterhoff M, Collins MD, Alpert C-A et al (2006). Clostridium asparagiforme sp. nov., isolated from a human faecal sample. Systematic and Applied Microbiology 29: 292-299.
Moore WEC, Johnson JL, Holdeman LV (1976). Emendation of Bacteroidaceae and Butyrivibrio and Descriptions of Desulfomonas gen. nov. and Ten New Species in the Genera Desulfomonas, Butyrivibrio, Eubacterium, Clostridium, and Ruminococcus. International Journal of Systematic and Evolutionary Microbiology 26: 238-252.
Morotomi M, Nagai F, Sakon H, Tanaka R (2009). Paraprevotella clara gen. nov., sp. nov. and Paraprevotella xylaniphila sp. nov., members of the family ‘Prevotellaceae’isolated from human faeces. International journal of systematic and evolutionary microbiology 59: 1895-1900.
Murra M, Lützen L, Barut A, Zbinden R, Lund M, Villesen P et al (2018). Whole-Genome Sequencing of Aggregatibacter Species Isolated from Human Clinical Specimens and Description of Aggregatibacter kilianii sp. nov. Journal of Clinical Microbiology 56: e00053-00018.
Pardo-Pol A, Pérez-Prieto D, Alier A, Ilzarbe L, Sorlí L, Puig L et al (2022). Acute Hematogenous Periprosthetic Hip Infection by Gemella morbillorum, Successfully Treated with Debridement, Antibiotics and Implant Retention: A Case Report and Literature Review of Osteoarticular Gemella morbillorum Infections. Tropical Medicine and Infectious Disease.
Park O-J, Kwon Y, Park C, So YJ, Park TH, Jeong S et al (2020). Streptococcus gordonii: Pathogenesis and Host Response to Its Cell Wall Components. Microorganisms.
Popov J, Strikwerda A, Gubbay J, Pai N (2019). Haemophilus parainfluenza bacteremia post-ERCP and cholecystectomy in a pediatric patient: A case report. Journal of the Association of Medical Microbiology and Infectious Disease Canada 4: 182-186.
Quartermain L, Tailor H, Njenga S, Bhattacharjee P, Rao GG (2013). Neonatal Granulicatella elegans bacteremia, London, UK. Emerg Infect Dis 19: 1165-1166.
Ramos-Coria D, Canto-Losa J, Carrillo-Vázquez D, Carbajal-Morelos L, Estrada-León R, Corona-Rodarte E (2021). Lactobacillus gasseri liver abscess and bacteremia: a case report. BMC Infectious Diseases 21: 518.
Ran M, Shinko A, Yuji H, Taku I, Kenji T, Yukiko B et al (2013). Study of the distribution of Megasphaera micronuciformis in oral cavities of the Japanese by species-specific polymerase chain reaction (PCR) assay. African Journal of Microbiology Research 7: 5546-5549.
Richard G, Bourque C, Thibault L, Côté J-C, Longtin J, Domingo M-C (2016). First Report of Clostridium lavalense Isolated in Human Blood Cultures. Canadian Journal of Infectious Diseases and Medical Microbiology 2016: 1-3.
Richards T, Stephen J, Lui CL (2022). Severe disseminated Veillonella parvula infection including endocarditis, bilateral psoas abscess, discitis, and osteomyelitis but sparing spinal and hip prostheses: a case report. Journal of Medical Case Reports 16: 157.
Ridlon JM, Devendran S, Alves JM, Doden H, Wolf PG, Pereira GV et al (2020). The ‘in vivo lifestyle’ of bile acid 7α-dehydroxylating bacteria: comparative genomics, metatranscriptomic, and bile acid metabolomics analysis of a defined microbial community in gnotobiotic mice. Gut Microbes 11: 381-404.
Sakuma K, Kitahara M, Kibe R, Sakamoto M, Benno Y (2006). Clostridium glycyrrhizinilyticum Sp. Nov., a Glycyrrhizin-Hydrolysing Bacterium Isolated from Human Faeces. Microbiology and Immunology 50: 481-485.
Salliss ME, Maarsingh JD, Garza C, Łaniewski P, Herbst-Kralovetz MM (2021). Veillonellaceae family members uniquely alter the cervical metabolic microenvironment in a human three-dimensional epithelial model. npj Biofilms and Microbiomes 7: 57.
Salminen MK, Rautelin H, Tynkkynen S, Poussa T, Saxelin M, Valtonen V et al (2006). Lactobacillus Bacteremia, Species Identification, and Antimicrobial Susceptibility of 85 Blood Isolates. Clinical Infectious Diseases 42: e35-e44.
Shinzato T, Yonaha T, Oshiro Y, Ishiki H (2023). Clostridium ramosum bacteremia: A case series at a general acute care hospital. Journal of Infection and Chemotherapy 29: 78-81.
Slots J, Potts TV, Mashimo PA (1983). Fusobacterium periodonticum, a new species from the human oral cavity. J Dent Res 62: 960-963.
Songer JG, Uzal FA (2016). Diseases Produced by Clostridium spiroforme. Clostridial Diseases of Animals. pp 221-227.
Steinberger J, Mohamed M, Sudhakar R (2020). Abstract 16259: Gemella Morbillorum Infective Endocarditis: A Systematic Review. Circulation 142: A16259-A16259.
Utter DR, Borisy GG, Eren AM, Cavanaugh CM, Mark Welch JL (2020). Metapangenomics of the oral microbiome provides insights into habitat adaptation and cultivar diversity. Genome Biology 21: 293.
Watanabe T, Hara Y, Yoshimi Y, Fujita Y, Yokoe M, Noguchi Y (2020). Clinical characteristics of bloodstream infection by Parvimonas micra: retrospective case series and literature review. BMC Infectious Diseases 20: 578.
Whitford MF, Yanke LJ, Forster RJ, Teather RM (2001). Lachnobacterium bovis gen. nov., sp. nov., a novel bacterium isolated from the rumen and faeces of cattle. International Journal of Systematic and Evolutionary Microbiology 51: 1977-1981.
Williams OM, Brazier J, Peraino V, Goldstein EJC (2010). A review of three cases of Clostridium aldenense bacteremia. Anaerobe 16: 475-477.
Workneh M, Wang F, Romagnoli M, Simner PJ, Carroll K (2016). Bypass graft infection and bacteremia caused by Anaerostipes caccae: First report of human infection caused by a recently described gut anaerobe. Anaerobe 42: 98-100.
Yang C-Y, Hsueh P-R, Lu C-Y, Tsai H-Y, Lee P-I, Shao P-L et al (2007). Rothia dentocariosa Bacteremia in Children: Report of Two Cases and Review of the Literature. Journal of the Formosan Medical Association 106: S33-S38.
Zhai L, Huang C, Ning Z, Zhang Y, Zhuang M, Yang W et al (2023). Ruminococcus gnavus plays a pathogenic role in diarrhea-predominant irritable bowel syndrome by increasing serotonin biosynthesis. Cell Host & Microbe 31: 33-44.e35.

## Sheet: Table_S4
Table S4 Comparison of function relative abundance (CAZyme, EC number number, Pathwayss) between healthy controls and IBS subject across five shotgun metagenomic cohorts (PRJEB19857, PRJEB37924, PRJEB42304, PRJNA812699, PRJEB11419/ American Gut Project)
																			Histamine
Category	Name	Coefficient_Estimate_PRJEB19857	p_PRJEB19857	fdr_PRJEB19857	Coefficient_Estimate_PRJEB37924	p_PRJEB37924	fdr_PRJEB37924	Coefficient_Estimate_PRJEB42304	p_PRJEB42304	fdr_PRJEB42304	Coefficient_Estimate_PRJNA812699	p_PRJNA812699	fdr_PRJNA812699	Coefficient_Estimate_AGP-IBS3	p_AGP-IBS3	fdr_AGP-IBS3	Consistant funtions across 5 cohorts	Class	Pathways	Step	Enzyme	Compound		AGP, American Gut project
CAZyme	GH130	-2.03e-07	0.780329	0.938553	3.42852e-06	0.108499	0.712022	1.60634e-06	0.421846	0.806314	3.66522e-07	0.020333	0.295848	4.08158e-06	0.198323	0.883463								IBS3, Diagnosed by a medical professional in AGP
CAZyme	GT56	-5.48e-08	0.761846	0.938553	NA	NA	NA	8.88993e-08	0.830628	0.929073	NA	NA	NA	2.3267e-07	0.954063	0.990287								Coefficient_Estimate > 0 indicates higher in IBS; Coefficient_Estimate < 0 indicates higher in HC
CAZyme	AA3	-4.91e-07	0.252085	0.664458	NA	NA	NA	-2.73497e-07	0.431701	0.814836	NA	NA	NA	-2.6831e-06	0.620107	0.990287								PRJEB19857 (baseline): lm(abundance ~ Health status + Gender + Age + Smoking + Post infectious)
CAZyme	GT20	-4.62e-07	0.0903305	0.654391	8.37922e-08	0.53316	0.926972	5.41688e-07	0.405157	0.794528	-1.47079e-07	0.222644	0.602767	-2.09852e-06	0.414555	0.990287								PRJEB42304: lm(abundance ~ Health status + Gender + Age)
CAZyme	GH121	-4.75e-07	0.444527	0.743507	3.49602e-07	0.260142	0.859958	4.13998e-07	0.306797	0.72385	NA	NA	NA	-4.68588e-08	0.72705	0.990287								PRJEB37924 (baseline): lm(abundance ~ Health status + Gender + Age + BMI)
CAZyme	GH37	-1.72e-08	0.821155	0.944084	NA	NA	NA	1.64323e-09	0.99291	0.99745	-5.86744e-09	0.211016	0.597587	-1.86412e-06	0.250467	0.928789								PRJNA812699: lm(abundance ~ Health status + City + Ethnicity + Gender + Age + BMI + Diet type)
CAZyme	AA6	-1.53e-07	0.19454	0.654391	NA	NA	NA	1.79655e-07	0.725404	0.928271	-1.07293e-09	0.467545	0.720799	-2.01015e-06	0.461231	0.990287								AGP (IBS3): lm(abundance ~ Health status + Country + Ethnicity + Gender + Age + BMI + Antibiotic exposure within 6 months)
CAZyme	GH127	-6.06e-07	0.535347	0.770949	4.45577e-07	0.259204	0.859958	5.0697e-07	0.454774	0.823503	NA	NA	NA	-8.87254e-08	0.708483	0.990287
CAZyme	GH29	7.12e-07	0.790427	0.938553	8.20636e-06	0.0756316	0.688343	4.23034e-06	0.264506	0.72385	1.19499e-07	0.598454	0.787018	1.57852e-05	0.0580067	0.422625
CAZyme	GT14	2.98e-06	0.207921	0.654391	-3.5701e-06	0.0015488	0.0810595	-1.72548e-06	0.733953	0.929073	1.43696e-07	0.135863	0.514102	2.98128e-05	0.00858539	0.140488
CAZyme	GH94	5.79e-06	0.0998148	0.654391	-1.38453e-05	0.0559254	0.688343	-1.57454e-05	0.0124979	0.231895	4.80478e-07	0.229291	0.605984	2.93827e-05	0.0206521	0.235401
CAZyme	GH35	3.62e-06	0.222314	0.654391	-3.83545e-06	0.0609355	0.688343	-9.19751e-06	0.117428	0.554071	3.24936e-07	0.120363	0.494825	3.59083e-05	0.000692405	0.0415443
CAZyme	GH10	4.32e-06	0.185616	0.654391	-2.77653e-06	0.0497654	0.688343	-6.70519e-06	0.235588	0.72385	3.76284e-06	0.00437502	0.24794	4.39308e-05	0.00265105	0.0681699
CAZyme	GT51	5.69e-06	0.114303	0.654391	-6.07278e-06	0.0667489	0.688343	-4.67974e-06	0.534117	0.895332	5.01996e-07	0.206073	0.597587	4.66147e-05	0.0209245	0.235401
CAZyme	GH113	-1.91e-06	0.189725	0.654391	-1.57037e-06	0.100307	0.702147	-5.75318e-06	0.00773037	0.231895	NA	NA	NA	-3.06667e-07	0.94454	0.990287
CAZyme	GH30	3.64e-06	0.202724	0.654391	-3.77434e-06	0.122543	0.756882	-3.8389e-06	0.630087	0.905798	2.52732e-08	0.890352	0.951232	2.69602e-05	0.0327647	0.297816
CAZyme	GT9	-1.04e-06	0.201935	0.654391	-5.02152e-07	0.289583	0.859958	9.93704e-07	0.549616	0.901605	1.17419e-07	0.408088	0.668107	2.60564e-07	0.980366	0.990287
CAZyme	GH43	3.8e-05	0.0206058	0.654391	-1.89381e-05	0.209352	0.859958	-1.67877e-05	0.597057	0.905798	8.34023e-06	0.00666091	0.24794	0.000202514	0.00362871	0.0816461
CAZyme	GH25	7.59e-06	0.128546	0.654391	-7.28262e-06	0.212625	0.859958	-6.27454e-06	0.601421	0.905798	4.45679e-07	0.500387	0.730828	6.25105e-05	0.00557258	0.111452
CAZyme	GH112	4.05e-06	0.170672	0.654391	-5.87767e-06	0.230606	0.859958	9.82847e-07	0.757137	0.929073	2.62735e-07	0.242791	0.623528	-1.50069e-06	0.706948	0.990287
CAZyme	CBM34	-5.8e-07	0.226382	0.654391	-1.18743e-06	0.338319	0.896255	-2.21795e-06	0.0205975	0.311023	1.88024e-10	0.991583	0.991583	2.43374e-06	0.561411	0.990287
CAZyme	GH4	2.48e-06	0.212451	0.654391	5.05021e-06	0.386328	0.896255	1.28807e-06	0.296562	0.72385	4.08783e-08	0.143578	0.514102	-1.81556e-07	0.984785	0.990287
CAZyme	GH24	-6.65e-07	0.180542	0.654391	6.12956e-07	0.39092	0.896255	9.31232e-07	0.588563	0.905798	-9.06382e-09	0.821479	0.93045	-1.0806e-05	0.0330906	0.297816
CAZyme	GH36	5.45e-06	0.193788	0.654391	-6.00855e-06	0.44386	0.896255	1.13479e-06	0.874677	0.950189	9.60487e-07	0.0232393	0.295848	3.21086e-05	0.050649	0.396384
CAZyme	GH77	6.23e-06	0.0761557	0.654391	4.47314e-06	0.438158	0.896255	5.74422e-07	0.898527	0.95179	9.90864e-07	0.0910347	0.404194	-1.78428e-06	0.847727	0.990287
CAZyme	GH16	-1.39e-06	0.181646	0.654391	-1.19357e-06	0.504964	0.926972	-4.18452e-06	0.000244236	0.0184398	4.04421e-07	0.0609881	0.404194	2.29587e-07	0.934117	0.990287
CAZyme	GH104	-1.99e-07	0.22652	0.654391	6.34752e-08	0.53316	0.926972	5.31638e-07	0.0410637	0.442901	NA	NA	NA	4.90453e-06	0.0430278	0.352046
CAZyme	GT8	-1.1e-06	0.0888361	0.654391	9.55031e-07	0.532986	0.926972	3.0778e-06	0.103173	0.519307	2.57919e-08	0.171955	0.59647	-1.5599e-06	0.685096	0.990287
CAZyme	GH3	1.73e-05	0.0765596	0.654391	-5.17489e-06	0.545979	0.926972	-2.1822e-05	0.257395	0.72385	1.55554e-06	0.209247	0.597587	0.000151568	0.00123156	0.0485126
CAZyme	GH76	-1.96e-06	0.150859	0.654391	5.67091e-07	0.666211	0.932695	4.72167e-06	0.16502	0.655739	-4.76098e-10	0.982635	0.991568	3.16459e-06	0.40784	0.990287
CAZyme	GH9	-9.34e-07	0.195469	0.654391	-3.11121e-07	0.857583	0.93525	-4.58052e-06	0.00226917	0.114215	6.18923e-09	0.889801	0.951232	-1.42741e-07	0.950447	0.990287
CAZyme	GT4	6.33e-06	0.213796	0.654391	2.81278e-06	0.79972	0.93525	1.74606e-05	0.0745423	0.4933	5.93486e-07	0.409291	0.668107	2.04096e-05	0.294838	0.978627
CAZyme	GH51	1.37e-05	0.0380812	0.654391	-1.24107e-06	0.860242	0.93525	-8.98099e-06	0.471097	0.836889	1.91985e-06	0.112156	0.478819	7.37936e-05	0.012151	0.180344
CAZyme	GH85	9.04e-07	0.078424	0.654391	2.3066e-07	0.867104	0.93525	7.091e-07	0.501716	0.870794	NA	NA	NA	9.37166e-07	0.331492	0.990287
CAZyme	GT11	9.17e-07	0.172867	0.654391	-1.16463e-07	0.881393	0.93525	-4.05677e-07	0.795521	0.929073	-2.15033e-08	0.402876	0.668107	3.86379e-06	0.180415	0.854599
CAZyme	GH39	5.42e-06	0.0462546	0.654391	7.74071e-07	0.896686	0.93525	-1.11342e-06	0.745704	0.929073	-7.03471e-08	0.548255	0.777962	-2.20458e-06	0.62208	0.990287
CAZyme	GT23	5.28e-07	0.105325	0.654391	-1.10894e-07	0.749357	0.93525	2.8287e-07	0.75476	0.929073	-4.2746e-09	0.661479	0.806859	1.40773e-06	0.100127	0.589024
CAZyme	GH13	1.74e-05	0.176475	0.654391	-5.97493e-06	0.763654	0.93525	-2.61001e-07	0.987508	0.99745	2.44723e-06	0.00670109	0.24794	1.11998e-05	0.670749	0.990287
CAZyme	GH67	-5.09e-08	0.0746049	0.654391	NA	NA	NA	5.6817e-07	0.074625	0.4933	NA	NA	NA	-5.39654e-07	0.360055	0.990287
CAZyme	CBM40	4.3e-08	0.226467	0.654391	NA	NA	NA	2.39499e-08	0.217445	0.72385	NA	NA	NA	-3.56357e-09	0.793781	0.990287
CAZyme	CBM66	1.49e-07	0.06641	0.654391	NA	NA	NA	-5.3876e-08	0.509309	0.873928	NA	NA	NA	-2.57297e-09	0.699842	0.990287
CAZyme	GT41	-7.63e-08	0.216952	0.654391	NA	NA	NA	7.92891e-08	0.817802	0.929073	NA	NA	NA	-2.37517e-08	0.820663	0.990287
CAZyme	GH133	6.14e-09	0.140883	0.654391	NA	NA	NA	NA	NA	NA	-1.86118e-08	0.211016	0.597587	-2.88552e-09	0.83509	0.990287
CAZyme	GT76	2.96e-09	0.140883	0.654391	NA	NA	NA	NA	NA	NA	NA	NA	NA	-2.75991e-10	0.968103	0.990287
CAZyme	AA1	3.45e-09	0.140883	0.654391	NA	NA	NA	NA	NA	NA	NA	NA	NA	-1.74659e-08	0.850768	0.990287
CAZyme	GT66	4.42e-09	0.140883	0.654391	NA	NA	NA	NA	NA	NA	NA	NA	NA	-2.502e-10	0.940021	0.990287
CAZyme	GT33	1.23e-08	0.140883	0.654391	NA	NA	NA	NA	NA	NA	NA	NA	NA	-2.91938e-09	0.83509	0.990287
CAZyme	GT71	1.46e-08	0.140883	0.654391	NA	NA	NA	NA	NA	NA	NA	NA	NA	-3.62585e-09	0.83509	0.990287
CAZyme	GH47	1.56e-08	0.140883	0.654391	NA	NA	NA	NA	NA	NA	NA	NA	NA	-2.21156e-09	0.83509	0.990287
CAZyme	CBM43	1.6e-08	0.140883	0.654391	NA	NA	NA	NA	NA	NA	NA	NA	NA	-2.17079e-08	0.872377	0.990287
CAZyme	GT34	1.72e-08	0.140883	0.654391	NA	NA	NA	NA	NA	NA	NA	NA	NA	-1.62165e-08	0.868236	0.990287
CAZyme	GT22	1.8e-08	0.140883	0.654391	NA	NA	NA	NA	NA	NA	NA	NA	NA	-2.31632e-09	0.83509	0.990287
CAZyme	GT48	2.34e-08	0.140883	0.654391	NA	NA	NA	NA	NA	NA	NA	NA	NA	-2.82495e-09	0.83509	0.990287
CAZyme	GH72	2.57e-08	0.140883	0.654391	NA	NA	NA	NA	NA	NA	NA	NA	NA	-3.20753e-08	0.826709	0.990287
CAZyme	GT15	2.88e-08	0.140883	0.654391	NA	NA	NA	NA	NA	NA	NA	NA	NA	-3.16446e-09	0.83509	0.990287
CAZyme	GT39	2.62e-08	0.140883	0.654391	NA	NA	NA	NA	NA	NA	NA	NA	NA	2.60459e-11	0.997914	0.997914
CAZyme	CBM6	6.98e-06	0.282718	0.664458	-1.36817e-05	0.000378038	0.039694	-5.05791e-06	0.670677	0.905798	1.81448e-06	0.0124295	0.295848	5.58332e-05	0.0412857	0.352046
CAZyme	GH98	-2.46e-07	0.345007	0.664458	-3.63433e-07	0.0786678	0.688343	5.64488e-07	0.252921	0.72385	5.50697e-08	0.419602	0.673207	6.88541e-07	0.572305	0.990287
CAZyme	GH8	3.7e-06	0.235706	0.664458	-3.8918e-06	0.0382719	0.688343	1.47898e-06	0.675119	0.905798	1.46361e-07	0.2842	0.644801	8.94989e-06	0.232431	0.928789
CAZyme	CBM4	-1.02e-06	0.268401	0.664458	-3.38111e-06	0.209285	0.859958	-7.20605e-06	1.64631e-05	0.00248593	6.84267e-07	0.384171	0.668107	2.05281e-06	0.471532	0.990287
CAZyme	GH26	2.33e-06	0.240693	0.664458	-4.16045e-06	0.184613	0.859958	-1.04838e-05	0.011369	0.231895	-1.99785e-07	0.598117	0.787018	1.24691e-05	0.101443	0.589024
CAZyme	CBM61	-9.18e-07	0.338745	0.664458	2.92253e-07	0.367818	0.896255	7.12353e-07	0.23635	0.72385	-2.15212e-08	0.258399	0.623528	3.19524e-07	0.194452	0.883463
CAZyme	GH33	7.2e-07	0.272423	0.664458	3.567e-07	0.410262	0.896255	4.01558e-07	0.793196	0.929073	-4.22993e-07	0.0694938	0.404194	2.96515e-06	0.0292175	0.297816
CAZyme	GH68	-6.75e-07	0.334404	0.664458	7.11398e-07	0.535964	0.926972	9.0361e-07	0.0875184	0.495671	NA	NA	NA	-1.29333e-08	0.713068	0.990287
CAZyme	GH2	1.02e-05	0.273952	0.664458	-5.09417e-06	0.659016	0.932695	-1.29e-05	0.458108	0.823503	5.58679e-07	0.529355	0.763096	0.000127873	0.00134757	0.0485126
CAZyme	GH28	3.61e-06	0.336804	0.664458	5.32352e-06	0.601616	0.932695	3.42198e-06	0.680454	0.905798	2.59556e-08	0.946537	0.963905	6.94405e-05	0.000216487	0.0389677	Pectin degradation
CAZyme	GH115	6.51e-07	0.261474	0.664458	4.18659e-07	0.56141	0.932695	6.11308e-07	0.779784	0.929073	4.73437e-08	0.638122	0.787018	1.28274e-06	0.595616	0.990287
CAZyme	GH17	-2.91e-07	0.307755	0.664458	1.16535e-07	0.6589	0.932695	-5.87816e-09	0.974287	0.99745	1.00529e-07	0.700782	0.845508	-2.02246e-07	0.633713	0.990287
CAZyme	GH74	-1.09e-06	0.32201	0.664458	6.37562e-08	0.899622	0.93525	-1.61574e-06	0.258501	0.72385	-4.02579e-08	0.626542	0.787018	-1.07644e-06	0.685829	0.990287
CAZyme	GH97	2.44e-06	0.26345	0.664458	-7.50065e-07	0.72546	0.93525	4.30326e-06	0.381593	0.777682	1.20298e-06	0.0336064	0.339119	1.40173e-05	0.24571	0.928789
CAZyme	GT30	-8.92e-07	0.342955	0.664458	1.67693e-07	0.723995	0.93525	-1.0384e-06	0.386266	0.777682	1.34963e-07	0.0576354	0.404194	3.95631e-07	0.913664	0.990287
CAZyme	GT28	3.44e-06	0.343897	0.664458	-1.08085e-06	0.843866	0.93525	4.82209e-06	0.381525	0.777682	1.73739e-07	0.488068	0.730828	1.25685e-05	0.203079	0.883463
CAZyme	CBM48	7.14e-06	0.268929	0.664458	-2.29826e-06	0.842767	0.93525	-3.6196e-06	0.658776	0.905798	8.47866e-07	0.0439704	0.404194	5.39685e-06	0.707675	0.990287
CAZyme	GH31	2.95e-06	0.303004	0.664458	-1.7991e-06	0.816159	0.93525	1.7217e-06	0.701653	0.913359	2.07556e-07	0.324468	0.654834	3.87353e-06	0.556868	0.990287
CAZyme	GH103	-1.56e-07	0.308101	0.664458	NA	NA	NA	8.59959e-07	0.111471	0.542972	-2.94968e-08	0.494575	0.730828	5.27157e-07	0.907777	0.990287
CAZyme	GH108	-3.94e-08	0.319057	0.664458	NA	NA	NA	-1.31418e-07	0.138519	0.581011	NA	NA	NA	-2.03899e-09	0.968918	0.990287
CAZyme	PL11	-1.23e-07	0.290689	0.664458	NA	NA	NA	-9.47206e-08	0.654731	0.905798	5.20242e-09	0.596207	0.787018	3.27239e-07	0.167313	0.854599
CAZyme	GT45	1.06e-07	0.287004	0.664458	NA	NA	NA	3.04334e-08	0.675971	0.905798	NA	NA	NA	-1.05188e-06	0.418108	0.990287
CAZyme	GT38	-6.23e-08	0.315856	0.664458	NA	NA	NA	1.66385e-08	0.692503	0.909287	NA	NA	NA	7.79973e-07	0.458464	0.990287
CAZyme	GT83	-3.79e-07	0.341943	0.664458	NA	NA	NA	1.5164e-07	0.793469	0.929073	NA	NA	NA	-8.65605e-06	0.0872074	0.541287
CAZyme	GH58	-1.32e-07	0.258015	0.664458	NA	NA	NA	NA	NA	NA	NA	NA	NA	-4.37876e-09	0.891418	0.990287
CAZyme	GH120	1.37e-06	0.364871	0.677618	4.6169e-06	0.289849	0.859958	-4.95104e-07	0.820714	0.929073	-6.52468e-08	0.634324	0.787018	4.26354e-06	0.206141	0.883463
CAZyme	GH73	2.02e-06	0.362101	0.677618	4.72702e-07	0.882127	0.93525	5.22556e-07	0.901364	0.95179	3.97252e-07	0.0650163	0.404194	2.35283e-05	0.0306694	0.297816	Peptidoglycan degradation
CAZyme	GH86	-6.9e-08	0.361152	0.677618	NA	NA	NA	-1.11458e-09	0.99745	0.99745	2.54419e-08	0.196221	0.597587	6.76613e-08	0.928113	0.990287
CAZyme	GH81	-8.06e-07	0.374926	0.688099	1.43859e-07	0.385622	0.896255	2.2832e-07	0.578434	0.905798	6.6483e-09	0.335256	0.664526	-1.2116e-07	0.591789	0.990287
CAZyme	GH128	-5.91e-07	0.39137	0.709927	NA	NA	NA	2.75891e-07	0.555293	0.901605	7.60167e-10	0.913538	0.95663	-1.38874e-07	0.547632	0.990287
CAZyme	PL1	1.55e-06	0.43708	0.742136	-4.12534e-06	0.0914523	0.69787	-8.73676e-06	0.0828343	0.495671	6.29121e-08	0.815139	0.93045	3.89803e-05	0.00263718	0.0681699
CAZyme	CBM2	-3.89e-07	0.429326	0.742136	-1.03178e-06	0.365668	0.896255	-3.97119e-06	0.0784053	0.4933	-2.71393e-08	0.293951	0.649062	-1.30642e-06	0.741275	0.990287
CAZyme	PL10	-9.93e-07	0.437131	0.742136	-1.5519e-06	0.656294	0.932695	5.00242e-06	0.0619209	0.4933	-2.69547e-08	0.775963	0.910486	1.81783e-06	0.754739	0.990287
CAZyme	GT1	2.55e-07	0.420191	0.742136	1.21922e-07	0.718191	0.93525	1.04237e-06	0.0658229	0.4933	NA	NA	NA	-9.16402e-07	0.845	0.990287
CAZyme	GH38	8.76e-07	0.414847	0.742136	6.86315e-08	0.951922	0.951922	1.51717e-06	0.32601	0.743766	1.36502e-08	0.368118	0.668107	-1.50052e-07	0.979942	0.990287
CAZyme	GH92	-3.49e-06	0.448011	0.743507	6.77989e-06	0.461935	0.915154	2.02023e-05	0.0491203	0.48141	-1.54507e-08	0.931109	0.956973	2.591e-05	0.143131	0.80511
CAZyme	GT3	6.72e-07	0.537988	0.770949	-6.17286e-06	0.00231599	0.0810595	-2.1442e-06	0.226701	0.72385	3.34479e-07	0.026653	0.295848	9.54859e-06	0.0712428	0.474952
CAZyme	CBM9	-3e-07	0.50253	0.770949	3.31786e-07	0.181923	0.859958	4.17871e-07	0.395972	0.786734	-2.09461e-08	0.424545	0.673207	9.51114e-08	0.919472	0.990287
CAZyme	GH88	-1.18e-06	0.514216	0.770949	2.5655e-06	0.403155	0.896255	2.97131e-06	0.328997	0.743766	-1.58648e-08	0.858373	0.951232	9.35818e-06	0.17567	0.854599
CAZyme	GH32	2.09e-06	0.542382	0.770949	5.25059e-06	0.43071	0.896255	2.71009e-06	0.499082	0.870794	5.59857e-08	0.831201	0.931952	-1.39683e-06	0.849465	0.990287
CAZyme	GT35	2.55e-06	0.523658	0.770949	6.07374e-06	0.437873	0.896255	1.19856e-06	0.794149	0.929073	8.47646e-07	0.256283	0.623528	-1.58245e-06	0.862381	0.990287
CAZyme	GT2	7.28e-06	0.538985	0.770949	-1.03783e-05	0.542673	0.926972	1.88647e-06	0.925327	0.963617	1.52978e-06	0.0760295	0.404194	1.60688e-05	0.689343	0.990287
CAZyme	GT26	-6.28e-07	0.551724	0.770949	-3.35883e-07	0.595574	0.932695	4.04845e-06	0.0227278	0.31199	NA	NA	NA	5.04522e-06	0.470254	0.990287
CAZyme	GH65	5.89e-07	0.553502	0.770949	3.1407e-07	0.876888	0.93525	3.80731e-06	0.0510103	0.48141	-5.37778e-09	0.891244	0.951232	-4.06706e-07	0.928977	0.990287
CAZyme	GH106	1.58e-06	0.528424	0.770949	-5.5658e-07	0.8517	0.93525	3.80493e-06	0.347877	0.75852	2.73132e-08	0.884485	0.951232	3.29404e-05	0.000477397	0.0415443
CAZyme	GT19	-6.92e-07	0.507511	0.770949	-1.97225e-07	0.88158	0.93525	8.30282e-07	0.614873	0.905798	3.04337e-07	0.215347	0.597587	-3.9124e-07	0.95282	0.990287
CAZyme	GH27	4.68e-07	0.517393	0.770949	-1.86463e-07	0.803296	0.93525	-4.1802e-07	0.797515	0.929073	-4.24955e-08	0.300403	0.649062	1.23054e-06	0.638185	0.990287
CAZyme	GH42	2.01e-06	0.493107	0.770949	-1.16865e-07	0.951456	0.951922	1.67142e-06	0.191619	0.72385	1.17577e-08	0.779245	0.910486	3.90844e-07	0.728795	0.990287
CAZyme	GH70	-5.33e-09	0.482585	0.770949	NA	NA	NA	5.82187e-08	0.057251	0.4933	NA	NA	NA	-8.62072e-10	0.798273	0.990287
CAZyme	CBM5	-1.05e-08	0.501304	0.770949	NA	NA	NA	-8.73243e-08	0.330015	0.743766	NA	NA	NA	1.44944e-06	0.371673	0.990287
CAZyme	CBM41	-7.9e-08	0.512817	0.770949	NA	NA	NA	2.12988e-08	0.443436	0.823503	NA	NA	NA	7.62664e-08	0.928013	0.990287
CAZyme	GH64	-2.1e-07	0.515526	0.770949	NA	NA	NA	3.30767e-08	0.859781	0.940775	6.38853e-09	0.254322	0.623528	-5.95662e-08	0.690849	0.990287
CAZyme	CBM12	-2.04e-07	0.549202	0.770949	NA	NA	NA	-1.92747e-08	0.913085	0.957471	NA	NA	NA	-6.60041e-08	0.600335	0.990287
CAZyme	PL13	-9.84e-08	0.56496	0.779945	NA	NA	NA	1.33071e-07	0.568259	0.905798	NA	NA	NA	2.20298e-07	0.679378	0.990287
CAZyme	GH84	-5.87e-07	0.575977	0.78818	3.93444e-06	0.0930493	0.69787	3.1603e-06	0.00956438	0.231895	1.29423e-07	0.30692	0.649062	3.66363e-07	0.85462	0.990287
CAZyme	CBM50	1.75e-06	0.598822	0.805312	-3.50759e-06	0.253538	0.859958	-4.2922e-06	0.412746	0.799034	5.72186e-07	0.088072	0.404194	1.87386e-05	0.237881	0.928789
CAZyme	GH55	-5.86e-07	0.597258	0.805312	NA	NA	NA	1.00709e-06	0.247229	0.72385	NA	NA	NA	5.60968e-08	0.951793	0.990287
CAZyme	CBM51	4.06e-07	0.633898	0.845197	-1.54386e-06	0.266258	0.859958	1.17788e-08	0.995001	0.99745	-1.92318e-07	0.0641629	0.404194	2.01638e-06	0.0806062	0.518183
CAZyme	GH95	-9.14e-07	0.649685	0.855821	2.15925e-06	0.572648	0.932695	4.91395e-06	0.124758	0.554071	5.93057e-08	0.401078	0.668107	1.30109e-05	0.155912	0.85043
CAZyme	GH57	-5.85e-07	0.652838	0.855821	-1.16857e-07	0.607272	0.932695	-4.28843e-07	0.818289	0.929073	6.93421e-07	0.0851834	0.404194	-1.44809e-06	0.816689	0.990287
CAZyme	GH78	-1.05e-06	0.681237	0.877861	4.36232e-06	0.178682	0.859958	4.84169e-06	0.302507	0.72385	2.53009e-07	0.0195958	0.295848	7.47322e-06	0.269708	0.951912
CAZyme	CBM57	-2.46e-07	0.684998	0.877861	1.67299e-06	0.323731	0.894521	3.06207e-07	0.851006	0.93797	NA	NA	NA	8.895e-06	0.0130248	0.180344
CAZyme	GT25	5.29e-09	0.686533	0.877861	NA	NA	NA	1.99952e-09	0.94891	0.981407	NA	NA	NA	-1.55329e-06	0.377215	0.990287
CAZyme	GH20	1.06e-06	0.745111	0.937397	5.02253e-06	0.374603	0.896255	6.43361e-06	0.20954	0.72385	5.8735e-07	0.0152867	0.295848	2.62502e-05	0.00710081	0.127815	Mucin Degradation
CAZyme	GH23	-1.37e-06	0.739442	0.937397	-3.63135e-06	0.547355	0.926972	2.50414e-06	0.647702	0.905798	6.55076e-08	0.619895	0.787018	1.04769e-05	0.594433	0.990287
CAZyme	CBM35	-6.18e-08	0.799104	0.938553	-3.63433e-07	0.0786678	0.688343	-1.45731e-07	0.821746	0.929073	6.02721e-08	0.381683	0.668107	5.84677e-07	0.560968	0.990287
CAZyme	GH101	-1.21e-07	0.803987	0.938553	8.48069e-07	0.294843	0.859958	1.21515e-06	0.0138216	0.231895	6.50782e-08	0.400194	0.668107	4.93595e-07	0.535761	0.990287
CAZyme	PL15	-2.19e-07	0.786626	0.938553	9.82084e-07	0.643231	0.932695	1.22176e-06	0.655633	0.905798	3.53161e-09	0.799349	0.924248	3.71119e-06	0.442793	0.990287
CAZyme	GT32	-1.29e-07	0.806193	0.938553	2.17654e-07	0.684471	0.93525	1.08142e-06	0.299087	0.72385	-1.20349e-08	0.388484	0.668107	-1.30771e-06	0.445348	0.990287
CAZyme	GH89	-1.6e-07	0.768233	0.938553	1.7622e-07	0.9101	0.936868	2.84661e-07	0.843188	0.936187	-5.42031e-09	0.912753	0.95663	3.09418e-06	0.259844	0.935439
CAZyme	CBM20	1.92e-07	0.779164	0.938553	NA	NA	NA	1.39036e-06	0.100274	0.519307	5.34215e-08	0.309912	0.649062	1.67947e-06	0.79316	0.990287
CAZyme	GH19	5e-08	0.765859	0.938553	NA	NA	NA	8.23164e-07	0.122023	0.554071	7.39859e-08	0.634201	0.787018	5.80715e-07	0.405311	0.990287
CAZyme	GH1	2.24e-06	0.823048	0.944084	9.14668e-06	0.311489	0.883954	-2.78676e-06	0.59497	0.905798	1.86769e-07	0.136785	0.514102	-1.69408e-05	0.283607	0.963195
CAZyme	CBM13	1.84e-07	0.830439	0.945609	-3.46466e-06	0.228898	0.859958	-2.20708e-06	0.225565	0.72385	-7.00111e-08	0.322346	0.654834	-2.46964e-06	0.321836	0.990287
CAZyme	GH109	-1.04e-06	0.842582	0.952483	-5.55564e-06	0.615908	0.932695	2.35001e-05	0.027901	0.351088	1.28373e-06	0.396892	0.668107	9.88586e-06	0.63765	0.990287
CAZyme	GH105	3.08e-07	0.848838	0.952652	-2.53087e-06	0.402646	0.896255	4.13814e-06	0.193582	0.72385	-9.26008e-08	0.47598	0.723751	-2.93243e-06	0.672003	0.990287
CAZyme	GH5	-5.1e-07	0.855967	0.953791	-2.89256e-06	0.609063	0.932695	-2.52453e-05	0.0335619	0.389834	9.84029e-07	0.0241302	0.295848	2.80576e-05	0.177112	0.854599
CAZyme	GH91	5.68e-08	0.883121	0.97707	1.73333e-06	0.200004	0.859958	-1.62331e-07	0.826509	0.929073	3.18695e-09	0.753162	0.898935	1.99141e-06	0.299025	0.978627
CAZyme	CBM32	-3.05e-07	0.939256	0.979851	9.01293e-06	0.156741	0.859958	6.03266e-06	0.238307	0.72385	7.08049e-07	0.0821943	0.404194	1.41861e-05	0.0701254	0.474952
CAZyme	PL8	-1.58e-07	0.911318	0.979851	3.70458e-06	0.226468	0.859958	2.9666e-07	0.897363	0.95179	3.71011e-08	0.553685	0.777962	1.10018e-06	0.858732	0.990287
CAZyme	PL9	2.46e-08	0.927276	0.979851	-1.14695e-07	0.657141	0.932695	-1.86072e-07	0.717039	0.925409	NA	NA	NA	1.79324e-06	0.0586979	0.422625
CAZyme	GH18	1.72e-07	0.899624	0.979851	4.89004e-07	0.77862	0.93525	6.11536e-06	0.00593245	0.22395	3.70274e-07	0.0755544	0.404194	-5.92473e-07	0.884637	0.990287
CAZyme	GT5	-2.02e-07	0.931163	0.979851	-5.88866e-07	0.893038	0.93525	-5.66188e-06	0.259332	0.72385	6.54954e-07	0.351315	0.668107	1.07787e-05	0.252837	0.928789
CAZyme	GH50	4.88e-08	0.893108	0.979851	1.1539e-07	0.79433	0.93525	-5.89499e-07	0.539571	0.895332	1.26874e-08	0.141788	0.514102	1.80146e-06	0.236472	0.928789
CAZyme	GH63	-2.93e-08	0.942164	0.979851	-4.67432e-07	0.711272	0.93525	-2.22487e-07	0.807709	0.929073	-6.06963e-08	0.43849	0.685527	3.74692e-06	0.247881	0.928789
CAZyme	CBM58	7.55e-08	0.916872	0.979851	NA	NA	NA	1.70243e-06	0.137639	0.581011	3.47082e-07	0.0887113	0.404194	1.65736e-06	0.72236	0.990287
CAZyme	GT77	-8.01e-09	0.919921	0.979851	NA	NA	NA	NA	NA	NA	NA	NA	NA	-2.49369e-07	0.82209	0.990287
CAZyme	GH53	-7.28e-09	0.995251	0.995768	-3.00993e-06	0.0191795	0.503462	-4.26925e-06	0.299917	0.72385	2.35314e-07	0.0651857	0.404194	1.69637e-05	0.0197609	0.235401
CAZyme	GH110	-7.65e-08	0.97576	0.995768	-4.83002e-06	0.288535	0.859958	9.42839e-06	0.0747606	0.4933	2.94839e-08	0.924088	0.956973	8.8792e-06	0.321013	0.990287
CAZyme	CBM67	4.9e-09	0.988663	0.995768	2.96633e-07	0.53316	0.926972	1.83023e-07	0.683847	0.905798	NA	NA	NA	9.70486e-07	0.165565	0.854599
CAZyme	PL12	-5.52e-08	0.968016	0.995768	6.90491e-07	0.770641	0.93525	2.5736e-06	0.346287	0.75852	2.85628e-08	0.362741	0.668107	4.10565e-06	0.507815	0.990287
CAZyme	CBM23	-6.35e-09	0.982339	0.995768	5.10898e-08	0.922992	0.940915	-1.10173e-06	0.300407	0.72385	1.00059e-08	0.267153	0.630935	-1.10267e-06	0.582708	0.990287
CAZyme	GH93	-2.4e-10	0.995768	0.995768	NA	NA	NA	7.3894e-07	0.101283	0.519307	9.23722e-09	0.284642	0.644801	-3.03341e-08	0.96889	0.990287
CAZyme	GH15	NA	NA	NA	NA	NA	NA	-9.11933e-09	0.0886299	0.495671	NA	NA	NA	-2.32965e-08	0.804771	0.990287
CAZyme	GT73	NA	NA	NA	NA	NA	NA	3.86556e-07	0.237132	0.72385	NA	NA	NA	-1.25267e-06	0.282836	0.963195
CAZyme	AA10	NA	NA	NA	NA	NA	NA	6.53839e-09	0.300874	0.72385	NA	NA	NA	-2.31646e-07	0.698397	0.990287
CAZyme	CBM73	NA	NA	NA	NA	NA	NA	6.53839e-09	0.300874	0.72385	NA	NA	NA	-2.31646e-07	0.698397	0.990287
CAZyme	PL5	NA	NA	NA	NA	NA	NA	1.12525e-08	0.300874	0.72385	NA	NA	NA	-1.76636e-07	0.691105	0.990287
CAZyme	GT6	NA	NA	NA	NA	NA	NA	-2.86854e-08	0.368936	0.777501	NA	NA	NA	-4.31171e-08	0.936644	0.990287
CAZyme	GT84	NA	NA	NA	NA	NA	NA	7.71706e-09	0.521752	0.88522	NA	NA	NA	-1.79186e-07	0.679393	0.990287
CAZyme	CBM3	NA	NA	NA	NA	NA	NA	-1.59372e-07	0.637744	0.905798	-6.6832e-09	0.209278	0.597587	-4.11287e-08	0.774555	0.990287
CAZyme	CBM22	NA	NA	NA	NA	NA	NA	-2.17458e-07	0.651528	0.905798	1.14812e-08	0.596207	0.787018	-5.84438e-08	0.75843	0.990287
CAZyme	GH11	NA	NA	NA	NA	NA	NA	-3.80005e-08	0.677526	0.905798	1.14812e-08	0.596207	0.787018	-2.99235e-08	0.77632	0.990287
CAZyme	GH44	NA	NA	NA	NA	NA	NA	-5.26626e-08	0.612553	0.905798	NA	NA	NA	-1.13637e-08	0.773232	0.990287
CAZyme	GH102	NA	NA	NA	NA	NA	NA	1.12245e-09	0.884874	0.95179	NA	NA	NA	-1.51028e-07	0.825694	0.990287
CAZyme	CBM18	NA	NA	NA	NA	NA	NA	NA	NA	NA	5.91832e-08	0.625223	0.787018	-2.20104e-09	0.83509	0.990287
CAZyme	PL4	NA	NA	NA	NA	NA	NA	NA	NA	NA	NA	NA	NA	-2.25153e-08	0.85377	0.990287
CAZyme	GT31	NA	NA	NA	NA	NA	NA	NA	NA	NA	NA	NA	NA	-2.17416e-08	0.857019	0.990287
CAZyme	GH132	NA	NA	NA	NA	NA	NA	NA	NA	NA	NA	NA	NA	-1.98009e-08	0.87576	0.990287
CAZyme	CBM1	NA	NA	NA	NA	NA	NA	NA	NA	NA	NA	NA	NA	-1.72281e-08	0.797914	0.990287
CAZyme	GH7	NA	NA	NA	NA	NA	NA	NA	NA	NA	NA	NA	NA	-1.18704e-08	0.811771	0.990287
CAZyme	GH71	NA	NA	NA	NA	NA	NA	NA	NA	NA	NA	NA	NA	-9.63936e-09	0.83509	0.990287
CAZyme	AA9	NA	NA	NA	NA	NA	NA	NA	NA	NA	NA	NA	NA	-5.94448e-09	0.83509	0.990287
CAZyme	GH12	NA	NA	NA	NA	NA	NA	NA	NA	NA	NA	NA	NA	-5.72456e-09	0.83509	0.990287
CAZyme	GH79	NA	NA	NA	NA	NA	NA	NA	NA	NA	NA	NA	NA	-4.89824e-09	0.789499	0.990287
CAZyme	GH114	NA	NA	NA	NA	NA	NA	NA	NA	NA	NA	NA	NA	-4.78471e-09	0.83509	0.990287
CAZyme	CBM14	NA	NA	NA	NA	NA	NA	NA	NA	NA	NA	NA	NA	-3.89903e-09	0.83509	0.990287
CAZyme	GH6	NA	NA	NA	NA	NA	NA	NA	NA	NA	NA	NA	NA	-3.55946e-09	0.83509	0.990287
CAZyme	CBM42	NA	NA	NA	NA	NA	NA	NA	NA	NA	NA	NA	NA	-2.65749e-09	0.83509	0.990287
CAZyme	GH54	NA	NA	NA	NA	NA	NA	NA	NA	NA	NA	NA	NA	-2.65749e-09	0.83509	0.990287
CAZyme	GH62	NA	NA	NA	NA	NA	NA	NA	NA	NA	NA	NA	NA	-2.5011e-09	0.83509	0.990287
CAZyme	GT81	NA	NA	NA	NA	NA	NA	NA	NA	NA	NA	NA	NA	-1.34776e-09	0.973651	0.990287
CAZyme	CBM70	NA	NA	NA	NA	NA	NA	NA	NA	NA	NA	NA	NA	1.72401e-09	0.968188	0.990287
CAZyme	PL17	NA	NA	NA	NA	NA	NA	NA	NA	NA	NA	NA	NA	2.6472e-09	0.907813	0.990287
CAZyme	CBM21	1.61e-08	0.104602	0.654391	NA	NA	NA	NA	NA	NA	-2.57621e-08	0.211016	0.597587	NA	NA	NA
CAZyme	GT58	2.97e-09	0.140883	0.654391	NA	NA	NA	NA	NA	NA	NA	NA	NA	NA	NA	NA
CAZyme	GT24	4.51e-09	0.140883	0.654391	NA	NA	NA	NA	NA	NA	NA	NA	NA	NA	NA	NA
CAZyme	GT62	4.92e-09	0.140883	0.654391	NA	NA	NA	NA	NA	NA	NA	NA	NA	NA	NA	NA
CAZyme	GT57	1.02e-08	0.140883	0.654391	NA	NA	NA	NA	NA	NA	NA	NA	NA	NA	NA	NA
CAZyme	CBM46	-3.88e-08	0.320979	0.664458	NA	NA	NA	1.39215e-07	0.150418	0.613869	NA	NA	NA	NA	NA	NA
CAZyme	PL14	-2.41e-07	0.43767	0.742136	NA	NA	NA	NA	NA	NA	NA	NA	NA	NA	NA	NA
CAZyme	GH66	NA	NA	NA	NA	NA	NA	2.00789e-08	0.0756136	0.4933	NA	NA	NA	NA	NA	NA
CAZyme	GT87	NA	NA	NA	NA	NA	NA	1.88391e-09	0.270448	0.72385	NA	NA	NA	NA	NA	NA
CAZyme	CBM72	NA	NA	NA	NA	NA	NA	6.11946e-09	0.351632	0.75852	NA	NA	NA	NA	NA	NA
CAZyme	GT52	NA	NA	NA	NA	NA	NA	-1.09037e-08	0.370729	0.777501	NA	NA	NA	NA	NA	NA
CAZyme	GT44	NA	NA	NA	NA	NA	NA	3.14912e-09	0.454752	0.823503	NA	NA	NA	NA	NA	NA
EC number	3.2.1.23	1.95e-06	0.939217	0.978972	2.1537e-05	0.850999	0.953166	0.000110544	0.0481477	0.232623	7.08988e-06	0.0627158	0.554678	0.00011662	0.3229	0.999559	Beta-galactosidase	Hydrolases; Glycosylases; Glycosidases, i.e. enzymes that hydrolyse O- and S-glycosyl compounds
EC number	3.2.1.22	1.07e-05	0.489933	0.779488	-4.3645e-05	0.437643	0.902929	3.873e-05	0.174586	0.40392	8.04363e-07	0.704319	0.852686	4.78979e-05	0.437088	0.999559
EC number	2.8.1.13	-6.52e-06	0.29808	0.757218	3.30631e-05	0.332517	0.902929	-1.48252e-06	0.893693	0.935428	1.3432e-06	0.354322	0.656725	-6.27525e-06	0.867862	0.999559
EC number	5.1.3.3	-6.25e-06	0.446374	0.76025	-1.25208e-06	0.973524	0.994131	2.47699e-05	0.112398	0.327283	2.97968e-06	0.266048	0.612652	-4.53293e-07	0.990974	0.999559
EC number	1.1.1.133	9.47e-06	0.117934	0.757218	2.93132e-05	0.338754	0.902929	7.61855e-06	0.487667	0.654058	2.32098e-06	0.0494606	0.554678	2.85191e-05	0.274531	0.999559	dTDP-4-dehydrorhamnose reductase	Oxidoreductases; Acting on the CH-OH group of donors; With NAD+ or NADP+ as acceptor
EC number	3.4.14.12	-7.29e-06	0.291129	0.757218	1.52364e-05	0.401776	0.902929	2.71658e-05	0.0157133	0.144967	1.59718e-06	0.0210593	0.554678	2.56557e-05	0.293306	0.999559
EC number	6.2.1.30	-7.5e-06	0.187269	0.757218	1.58257e-05	0.377279	0.902929	1.25221e-05	0.19923	0.42336	1.42423e-06	0.253505	0.610134	-2.84205e-06	0.903163	0.999559
EC number	1.6.5.3	-2.94e-06	0.438555	0.757218	1.97159e-05	0.0890865	0.902929	9.95314e-06	0.287905	0.500131	2.39766e-07	0.642435	0.818324	1.2134e-06	0.940076	0.999559
EC number	4.1.1.36	4.52e-06	0.441015	0.757657	-2.89305e-06	0.840541	0.952864	3.00601e-06	0.698587	0.813797	1.24085e-06	0.0884344	0.554678	-1.58399e-05	0.410383	0.999559
EC number	3.2.2.27	8.49e-06	0.135233	0.757218	-1.56154e-06	0.932976	0.983458	-2.93061e-06	0.692917	0.809213	1.35592e-06	0.0772914	0.554678	2.59976e-05	0.143022	0.999559
EC number	5.1.3.11	-1.82e-06	0.700765	0.875123	-9.52412e-06	0.428794	0.902929	1.28674e-08	0.998692	0.998692	8.50475e-07	0.364245	0.65973	2.00946e-05	0.227178	0.999559
EC number	2.4.1.250	-1.27e-06	0.703392	0.875757	-1.23411e-06	0.907216	0.973239	6.47071e-06	0.289864	0.500131	1.82813e-08	0.946822	0.972096	1.47589e-05	0.272673	0.999559
EC number	2.7.6.2	3.69e-06	0.47178	0.770073	2.52226e-06	0.895599	0.973238	1.64172e-05	0.0376895	0.218001	-1.99265e-08	0.961902	0.978917	1.64529e-06	0.900331	0.999559
EC number	3.11.1.1	-7.23e-06	0.0378154	0.757218	1.40809e-06	0.835923	0.952864	6.61342e-06	0.180457	0.406813	-2.66757e-07	0.356413	0.656725	6.18332e-06	0.556233	0.999559
EC number	4.3.99.2	3.98e-07	0.81124	0.921287	9.20757e-06	0.113117	0.902929	1.49309e-06	0.677876	0.799716	2.04577e-08	0.888267	0.941626	3.27802e-06	0.643948	0.999559
EC number	3.2.1.51	1.75e-06	0.558519	0.807547	1.18913e-05	0.198994	0.902929	7.01526e-06	0.186213	0.414017	3.9107e-07	0.116172	0.56326	2.12947e-06	0.806726	0.999559
EC number	1.3.1.14	-1.23e-06	0.499263	0.780808	3.50024e-06	0.622851	0.903995	8.9968e-06	0.0152261	0.143692	3.99821e-07	0.191534	0.580568	7.25486e-06	0.344396	0.999559
EC number	3.5.1.104	-1.66e-06	0.359721	0.757218	-3.78476e-07	0.937526	0.983556	7.10144e-06	0.0643969	0.259256	-1.253e-07	0.778546	0.888003	2.06196e-06	0.781323	0.999559
EC number	1.5.1.39	7.63e-06	0.18844	0.757218	1.06556e-05	0.401229	0.902929	2.06706e-05	0.000398587	0.0352953	-8.70192e-08	0.79688	0.896042	1.66544e-06	0.808503	0.999559
EC number	2.1.1.131	1.48e-06	0.481214	0.777926	-2.53701e-06	0.658931	0.912983	4.41995e-06	0.316554	0.512066	9.67715e-08	0.506489	0.724245	2.55047e-06	0.689004	0.999559
EC number	4.2.2.7	-1.55e-07	0.912676	0.965866	3.37293e-06	0.253664	0.902929	5.35163e-06	0.082139	0.295472	5.52168e-08	0.361397	0.659483	-3.71417e-06	0.492155	0.999559
EC number	3.2.1.136	-1.17e-06	0.398639	0.757218	-4.05504e-07	0.894348	0.972542	5.53307e-06	0.0232362	0.167828	-1.18698e-07	0.419867	0.687555	-9.58265e-07	0.848416	0.999559
EC number	2.3.1.50	-1.66e-06	0.207443	0.757218	-2.3325e-06	0.5892	0.903995	4.35971e-06	0.0884048	0.304808	-4.24222e-08	0.850184	0.918125	-3.45963e-06	0.520753	0.999559
EC number	2.7.8.6	3.2e-06	0.330691	0.757218	4.30366e-06	0.383782	0.902929	5.86266e-06	0.163702	0.391758	1.5303e-07	0.522459	0.730029	-5.61099e-06	0.286895	0.999559
EC number	1.10.3.10	-8.92e-07	0.494645	0.780243	1.17642e-06	0.748558	0.933206	4.33608e-06	0.0930504	0.311602	3.23053e-07	0.734381	0.866697	-5.48451e-07	0.911493	0.999559
EC number	3.2.1.49	-1.31e-06	0.272635	0.757218	6.45687e-06	0.24848	0.902929	2.6743e-07	0.878191	0.927112	2.3449e-07	0.0486629	0.554678	-6.73498e-08	0.988125	0.999559
EC number	2.4.1.248	-1.81e-06	0.231787	0.757218	2.51082e-06	0.503169	0.902929	5.68878e-06	0.0098321	0.119993	1.6711e-07	0.291547	0.624237	-4.91519e-06	0.223248	0.999559
EC number	2.4.1.280	-1.45e-06	0.174583	0.757218	-1.9592e-08	0.994124	0.996951	3.72476e-06	0.0346542	0.21095	3.09167e-07	0.214457	0.594383	-2.47044e-06	0.523246	0.999559
EC number	2.4.1.320	-1.84e-07	0.78521	0.909305	6.85705e-06	0.108499	0.902929	1.44562e-06	0.376515	0.560047	3.35945e-07	0.0225592	0.554678	3.59366e-07	0.899267	0.999559
EC number	3.6.3.54	-8.05e-08	0.903482	0.964036	3.60127e-06	0.206561	0.902929	1.60087e-06	0.358577	0.548814	4.91076e-07	0.0516784	0.554678	6.74168e-06	0.0260058	0.999559
EC number	2.6.1.53	1.59e-10	0.906503	0.964036	NA	NA	NA	-1.68832e-10	0.3384	0.529987	NA	NA	NA	1.17454e-08	0.775348	0.999559
EC number	2.5.1.32	NA	NA	NA	NA	NA	NA	7.86754e-09	0.377103	0.560047	NA	NA	NA	-7.23929e-08	0.785609	0.999559
EC number	2.5.1.26	NA	NA	NA	NA	NA	NA	NA	NA	NA	NA	NA	NA	-7.3096e-08	0.788728	0.999559
EC number	2.1.1.11	2.88e-08	0.21045	0.757218	NA	NA	NA	1.30997e-07	0.20628	0.430555	NA	NA	NA	-7.24542e-08	0.791915	0.999559
EC number	1.20.9.1	NA	NA	NA	NA	NA	NA	NA	NA	NA	NA	NA	NA	-5.0968e-08	0.842343	0.999559
EC number	3.5.1.115	7.49e-09	0.408722	0.757218	NA	NA	NA	1.20318e-07	0.00647886	0.103254	NA	NA	NA	-8.72254e-08	0.736799	0.999559
EC number	1.1.1.306	1.87e-08	0.654771	0.860129	1.46439e-06	0.344099	0.902929	2.43462e-08	0.670047	0.792819	-2.33639e-09	0.721625	0.8625	-7.79338e-08	0.755718	0.999559
EC number	4.1.1.71	-2.97e-08	0.357323	0.757218	NA	NA	NA	6.19809e-08	0.253569	0.475136	NA	NA	NA	-4.2337e-08	0.873755	0.999559
EC number	1.14.99.3	-1.89e-08	0.84991	0.934506	NA	NA	NA	-7.51507e-08	0.0940399	0.311602	NA	NA	NA	-1.32409e-07	0.629121	0.999559
EC number	2.7.1.105	-6.24e-07	0.462903	0.765141	1.29487e-06	0.294395	0.902929	6.83076e-07	0.218771	0.443894	-5.55105e-09	0.201678	0.580568	1.6686e-07	0.445143	0.999559
EC number	2.3.3.15	-2.87e-07	0.43767	0.757218	NA	NA	NA	-1.10929e-08	0.171624	0.400883	NA	NA	NA	-5.96485e-08	0.805736	0.999559
EC number	3.6.3.43	2.65e-07	0.825893	0.925508	-6.16283e-07	0.404228	0.902929	1.17051e-06	0.107123	0.321808	NA	NA	NA	-2.18944e-07	0.529576	0.999559
EC number	1.18.1.6	6.54e-07	0.796583	0.913477	-9.36255e-09	0.996062	0.996951	8.12377e-07	0.367367	0.554619	NA	NA	NA	1.53739e-07	0.787915	0.999559
EC number	2.1.1.220	3.68e-07	0.874863	0.948705	6.41894e-07	0.697191	0.919575	1.42995e-06	0.145651	0.371052	NA	NA	NA	-4.67155e-07	0.437777	0.999559
EC number	2.4.99.16	1.19e-06	0.688022	0.871787	-1.08785e-06	0.628523	0.903995	1.41397e-06	0.21798	0.443894	NA	NA	NA	-8.16872e-07	0.331841	0.999559
EC number	1.17.1.2	8.89e-08	0.970187	0.991579	-2.09207e-06	0.397285	0.902929	1.57534e-06	0.162992	0.391472	8.42116e-08	0.37593	0.666634	3.25749e-07	0.602098	0.999559
EC number	2.7.1.195	7.57e-08	0.210314	0.757218	NA	NA	NA	-1.30135e-07	0.297648	0.500131	NA	NA	NA	-1.00727e-08	0.991562	0.999559
EC number	1.3.1.2	7.75e-07	0.69109	0.871787	-1.14657e-06	0.542426	0.902929	6.65587e-07	0.361529	0.5508	NA	NA	NA	-1.06631e-06	0.457888	0.999559
EC number	2.7.1.192	-5.55e-09	0.947929	0.980702	NA	NA	NA	-3.9198e-08	0.538254	0.69937	NA	NA	NA	-2.15525e-06	0.103385	0.999559
EC number	2.1.1.157	-1.33e-06	0.0890158	0.757218	-2.94641e-06	0.157398	0.902929	-1.96681e-06	0.0499497	0.234168	1.85919e-08	0.159961	0.580568	-7.06359e-07	0.657313	0.999559
EC number	1.1.1.414	-1.31e-07	0.460073	0.764133	NA	NA	NA	-1.80157e-07	0.486297	0.654058	NA	NA	NA	-8.41611e-07	0.57577	0.999559
EC number	3.1.3.81	3.15e-09	0.979363	0.996624	NA	NA	NA	1.30767e-07	0.622528	0.757761	NA	NA	NA	-1.37641e-06	0.414864	0.999559
EC number	3.1.1.27	4.25e-07	0.240617	0.757218	3.4221e-06	0.0768789	0.902929	1.09124e-06	0.0108871	0.124401	-3.07688e-08	0.439862	0.696609	1.39836e-06	0.531435	0.999559
EC number	4.2.1.22	-2.14e-07	0.760512	0.902112	NA	NA	NA	8.01212e-08	0.570152	0.722296	NA	NA	NA	-5.89066e-07	0.580553	0.999559
EC number	2.1.1.n11	7.53e-08	0.427878	0.757218	NA	NA	NA	-1.28718e-07	0.622268	0.757761	NA	NA	NA	-1.19319e-06	0.484565	0.999559
EC number	1.1.1.411	2.82e-08	0.410599	0.757218	NA	NA	NA	2.56569e-08	0.918679	0.951469	NA	NA	NA	-7.49811e-07	0.619699	0.999559
EC number	3.5.1.26	2.08e-07	0.76827	0.904927	-4.58665e-07	0.752489	0.933334	3.87649e-07	0.317083	0.512167	5.99134e-09	0.907567	0.953994	-3.6114e-07	0.747105	0.999559
EC number	1.1.1.237	6.46e-08	0.504743	0.781674	NA	NA	NA	-8.61276e-08	0.744489	0.842429	NA	NA	NA	-2.5529e-06	0.229947	0.999559
EC number	6.3.4.6	1.95e-06	0.423007	0.757218	6.52367e-07	0.801992	0.950016	6.56555e-07	0.412159	0.59232	4.4372e-08	0.234768	0.602094	1.58991e-06	0.344514	0.999559
EC number	1.3.1.10	-8.49e-08	0.886313	0.954842	NA	NA	NA	-2.21551e-07	0.450712	0.626944	NA	NA	NA	-1.27535e-06	0.57443	0.999559
EC number	3.1.4.55	4.57e-09	0.929564	0.973633	NA	NA	NA	-3.64709e-08	0.833153	0.897511	NA	NA	NA	-1.97582e-06	0.52899	0.999559
EC number	3.6.1.67	-1.13e-07	0.481719	0.777926	3.59335e-07	0.53316	0.902929	3.58713e-07	0.325295	0.518548	NA	NA	NA	-3.7154e-06	0.179171	0.999559
EC number	4.1.1.74	-4.91e-07	0.453321	0.760732	NA	NA	NA	4.31754e-08	0.447428	0.623403	2.18627e-08	0.683026	0.841165	-1.12927e-06	0.699193	0.999559
EC number	4.2.1.81	1.46e-08	0.901743	0.964036	NA	NA	NA	7.7249e-08	0.727628	0.831015	NA	NA	NA	3.27352e-06	0.43725	0.999559
EC number	3.6.3.42	4.91e-07	0.81728	0.923983	1.24909e-06	0.855185	0.954068	1.21919e-06	0.163863	0.391758	3.56838e-09	0.476313	0.711623	-2.57518e-06	0.329435	0.999559
EC number	3.5.3.26	-1.67e-07	0.415727	0.757218	1.55182e-07	0.53316	0.902929	7.09175e-07	0.0294885	0.192241	NA	NA	NA	4.62039e-06	0.246058	0.999559
EC number	2.4.1.56	-1.28e-07	0.299484	0.757218	NA	NA	NA	2.36696e-07	0.374088	0.559332	NA	NA	NA	-3.51016e-06	0.133653	0.999559
EC number	4.2.1.149	5.91e-08	0.638766	0.853131	NA	NA	NA	2.37805e-08	0.758775	0.852388	NA	NA	NA	1.91771e-06	0.670956	0.999559
EC number	2.4.1.44	-1.38e-07	0.24646	0.757218	2.28041e-07	0.476391	0.902929	3.8357e-07	0.581097	0.730997	NA	NA	NA	-2.05683e-06	0.523928	0.999559
EC number	4.1.1.104	1.17e-08	0.938807	0.978972	1.48143e-07	0.53316	0.902929	4.28759e-07	0.440996	0.618729	NA	NA	NA	-1.52459e-06	0.736549	0.999559
EC number	2.7.1.201	-1.88e-07	0.42546	0.757218	2.05042e-07	0.53316	0.902929	3.31651e-07	0.214469	0.441632	NA	NA	NA	-1.00164e-06	0.80084	0.999559
EC number	2.4.99.13	5.47e-08	0.619456	0.842213	NA	NA	NA	4.25597e-07	0.285044	0.500131	NA	NA	NA	3.78182e-06	0.443429	0.999559
EC number	6.2.1.27	1.55e-07	0.675922	0.870165	NA	NA	NA	5.32979e-07	0.283294	0.500131	NA	NA	NA	-4.77098e-06	0.238117	0.999559
EC number	3.1.3.97	4.89e-08	0.691642	0.871787	NA	NA	NA	1.61724e-08	0.951083	0.971931	NA	NA	NA	-1.03299e-06	0.793564	0.999559
EC number	1.1.1.381	-1.41e-07	0.388312	0.757218	NA	NA	NA	1.17141e-07	0.630822	0.762722	NA	NA	NA	-2.57065e-06	0.473346	0.999559
EC number	2.8.3.19	-1.46e-07	0.416076	0.757218	2.13743e-07	0.53316	0.902929	3.21716e-07	0.461814	0.634721	NA	NA	NA	-2.35681e-06	0.446348	0.999559
EC number	7.3.2.5	-6.67e-08	0.778213	0.90763	NA	NA	NA	-5.24935e-08	0.91939	0.951642	NA	NA	NA	-1.5559e-07	0.97364	0.999559
EC number	2.7.7.43	1.02e-06	0.550758	0.799749	4.73482e-06	0.265095	0.902929	2.59072e-07	0.916088	0.950334	1.32999e-08	0.559007	0.752021	6.69381e-07	0.861668	0.999559
EC number	2.7.7.76	-3.81e-07	0.31031	0.757218	6.2576e-07	0.53316	0.902929	1.72057e-06	0.0198994	0.160503	NA	NA	NA	-4.80723e-06	0.238856	0.999559
EC number	1.2.1.3	-8.25e-07	0.346535	0.757218	3.23016e-07	0.270286	0.902929	5.71803e-07	0.514426	0.680972	-1.31448e-08	0.440386	0.696609	-2.41138e-06	0.650815	0.999559
EC number	3.5.1.77	-9.69e-07	0.498416	0.780808	-2.30899e-06	0.616366	0.903995	4.40253e-06	0.128894	0.348149	1.63536e-07	0.383932	0.672779	-1.07083e-05	0.0847826	0.999559
EC number	1.11.1.9	-4.04e-07	0.332274	0.757218	1.41196e-07	0.53316	0.902929	7.05953e-07	0.0372908	0.217207	NA	NA	NA	-1.40431e-07	0.982772	0.999559
EC number	4.4.1.28	-2.86e-07	0.448664	0.760732	2.91932e-07	0.53316	0.902929	7.29863e-07	0.273209	0.490641	NA	NA	NA	-7.12635e-06	0.236909	0.999559
EC number	4.1.1.21	-5.47e-08	0.893085	0.958758	NA	NA	NA	-1.72408e-07	0.681193	0.801897	-1.0525e-09	0.869039	0.930148	-6.03642e-06	0.29226	0.999559
EC number	4.2.1.85	6.22e-06	0.173348	0.757218	7.05323e-06	0.645671	0.911266	6.05976e-06	0.110092	0.324887	3.49075e-07	0.250118	0.608781	2.22346e-06	0.691796	0.999559
EC number	3.5.1.91	4.04e-06	0.310321	0.757218	-7.01236e-06	0.226106	0.902929	3.59742e-06	0.0657684	0.262123	4.2704e-08	0.0519974	0.554678	5.38798e-06	0.402299	0.999559
EC number	2.7.1.197	-6.9e-07	0.221064	0.757218	NA	NA	NA	7.09628e-07	0.251167	0.473236	NA	NA	NA	1.24786e-06	0.868361	0.999559
EC number	2.7.1.22	-1.34e-06	0.121069	0.757218	-4.29583e-06	0.0861792	0.902929	6.01668e-06	0.0116719	0.127136	6.22192e-07	0.176754	0.580568	-6.72416e-06	0.378487	0.999559
EC number	4.4.1.13	-2.83e-07	0.498436	0.780808	2.91932e-07	0.53316	0.902929	6.25364e-07	0.426034	0.605909	NA	NA	NA	-7.76639e-06	0.250964	0.999559
EC number	7.6.2.2	-1.53e-07	0.494833	0.780243	5.80892e-07	0.53316	0.902929	1.42215e-06	0.0431015	0.224764	NA	NA	NA	-1.59607e-07	0.985943	0.999559
EC number	2.7.7.1	-3.03e-07	0.788804	0.910278	4.52314e-06	0.201181	0.902929	1.8551e-06	0.0941536	0.311602	4.20501e-09	0.79165	0.89351	-5.91615e-07	0.933114	0.999559
EC number	2.8.1.12	-1.07e-06	0.312207	0.757218	3.29383e-07	0.53316	0.902929	4.22109e-07	0.83048	0.895397	-5.23706e-09	0.176883	0.580568	-5.58084e-06	0.575358	0.999559
EC number	1.5.1.36	-1.64e-06	0.161835	0.757218	-1.53417e-07	0.778147	0.944805	5.30105e-07	0.468348	0.638433	NA	NA	NA	2.2223e-05	0.0764456	0.999559
EC number	1.2.1.2	7.37e-06	0.18118	0.757218	8.99488e-06	0.401682	0.902929	3.18935e-05	0.0258872	0.176959	1.10475e-07	0.565415	0.755903	-5.37015e-06	0.554972	0.999559
EC number	1.1.1.251	-1.51e-07	0.882857	0.954045	2.24684e-06	0.47204	0.902929	2.43879e-06	0.18634	0.414017	NA	NA	NA	-5.5345e-06	0.562383	0.999559
EC number	5.4.99.20	-1.99e-07	0.497476	0.78038	4.29618e-07	0.53316	0.902929	8.45672e-08	0.932306	0.959897	-8.03131e-09	0.464659	0.707941	-1.10873e-05	0.156486	0.999559
EC number	2.1.1.242	1.45e-06	0.57741	0.818232	1.85213e-06	0.681529	0.919486	7.21854e-06	0.000173375	0.0295252	-1.46174e-07	0.0609037	0.554678	5.57633e-06	0.607844	0.999559
EC number	3.6.1.26	-1.53e-06	0.280757	0.757218	7.49727e-07	0.444678	0.902929	1.58228e-06	0.229691	0.456835	NA	NA	NA	-1.01957e-05	0.363542	0.999559
EC number	2.3.3.5	9.2e-07	0.573619	0.814934	1.71342e-06	0.567636	0.903292	3.58466e-07	0.766387	0.855579	1.10519e-08	0.521641	0.729908	4.71697e-07	0.969903	0.999559
EC number	4.1.1.8	-1.19e-06	0.248955	0.757218	9.07796e-07	0.53316	0.902929	2.3316e-06	0.0615461	0.253112	-2.81245e-08	0.189624	0.580568	-1.71824e-05	0.0982534	0.999559
EC number	2.4.1.15	-1.81e-06	0.234033	0.757218	1.67584e-07	0.53316	0.902929	1.33821e-06	0.233866	0.462768	-8.13523e-08	0.201678	0.580568	-7.79112e-06	0.44648	0.999559
EC number	3.1.3.89	-1.55e-06	0.137899	0.757218	NA	NA	NA	1.6884e-06	0.121307	0.338237	NA	NA	NA	-2.91392e-06	0.796696	0.999559
EC number	5.3.1.27	-2.54e-06	0.300463	0.757218	8.88806e-06	0.166008	0.902929	4.31769e-06	0.0171367	0.150172	1.04816e-07	0.149987	0.580568	-3.00024e-06	0.671	0.999559
EC number	2.3.1.267	-6.86e-07	0.279839	0.757218	5.31681e-07	0.53316	0.902929	8.02529e-07	0.305058	0.502892	NA	NA	NA	-1.00201e-05	0.291039	0.999559
EC number	2.7.1.89	-1.46e-06	0.34031	0.757218	7.74517e-07	0.431486	0.902929	3.49518e-06	0.0636164	0.257002	NA	NA	NA	-4.39721e-06	0.715556	0.999559
EC number	3.1.4.17	-1.3e-06	0.214374	0.757218	1.9243e-07	0.53316	0.902929	1.25009e-06	0.360814	0.55074	-9.7408e-09	0.113589	0.558635	-4.58742e-06	0.733375	0.999559
EC number	3.1.1.45	-1.24e-06	0.28888	0.757218	4.00777e-07	0.53316	0.902929	9.85619e-07	0.333094	0.525689	NA	NA	NA	-5.87611e-06	0.548401	0.999559
EC number	2.4.1.7	2.11e-07	0.951355	0.982956	1.28541e-06	0.718764	0.931836	5.47925e-06	0.0111047	0.125265	-3.67948e-08	0.375981	0.666634	3.77281e-06	0.73371	0.999559
EC number	2.6.1.57	-5.77e-07	0.632479	0.850501	1.91798e-06	0.363512	0.902929	1.66032e-06	0.184002	0.412017	NA	NA	NA	-3.32904e-07	0.980355	0.999559
EC number	1.2.99.6	-5.98e-07	0.283758	0.757218	NA	NA	NA	5.02528e-07	0.327215	0.51887	NA	NA	NA	-1.96553e-06	0.838389	0.999559
EC number	2.7.2.15	-1.62e-06	0.24095	0.757218	2.37417e-06	0.478313	0.902929	2.94114e-06	0.0351728	0.211309	NA	NA	NA	-1.49251e-06	0.910945	0.999559
EC number	2.8.1.2	-1.67e-06	0.237917	0.757218	6.15535e-07	0.53316	0.902929	1.17115e-06	0.474848	0.643557	6.29707e-10	0.881039	0.937275	-1.52492e-05	0.243218	0.999559
EC number	3.1.3.70	-4.36e-07	0.549496	0.798898	1.94709e-07	0.53316	0.902929	2.83255e-06	0.0901006	0.306741	NA	NA	NA	-4.04754e-06	0.767122	0.999559
EC number	2.7.7.77	4.41e-06	0.220342	0.757218	2.26397e-06	0.556811	0.902929	1.26353e-05	0.0017243	0.0608992	-6.50733e-08	0.255036	0.610134	1.87731e-06	0.887038	0.999559
EC number	3.1.4.58	2.36e-07	0.89728	0.960675	1.18875e-06	0.474903	0.902929	5.5876e-07	0.773383	0.859683	1.72948e-08	0.673073	0.840218	-4.48677e-07	0.962742	0.999559
EC number	3.2.2.21	1.19e-06	0.721643	0.88115	1.5691e-06	0.842904	0.952864	5.15389e-07	0.880856	0.928244	-8.82642e-08	0.256136	0.610468	-4.42933e-06	0.700346	0.999559
EC number	4.1.1.50	2.78e-06	0.73098	0.885264	-5.29301e-06	0.446538	0.902929	1.25091e-07	0.983966	0.989911	6.20326e-09	0.937899	0.967571	-1.52839e-05	0.19116	0.999559
EC number	2.3.1.251	-1.22e-06	0.346815	0.757218	2.86667e-07	0.658565	0.912983	1.56363e-06	0.434444	0.612492	7.35305e-09	0.501699	0.720883	-8.25516e-06	0.480661	0.999559
EC number	2.7.1.19	-1.34e-06	0.279988	0.757218	1.04687e-07	0.936197	0.983556	2.06679e-06	0.196675	0.422916	NA	NA	NA	-9.94688e-06	0.50404	0.999559
EC number	4.3.2.7	-1.26e-06	0.327048	0.757218	1.29469e-07	0.53316	0.902929	7.14269e-07	0.613831	0.752282	2.0159e-09	0.32188	0.649481	1.26582e-06	0.923338	0.999559
EC number	5.3.3.6	-1.38e-06	0.320726	0.757218	4.88724e-07	0.53316	0.902929	2.87079e-06	0.0396649	0.219782	NA	NA	NA	-7.78468e-06	0.450993	0.999559
EC number	2.7.4.23	-1.47e-06	0.380298	0.757218	2.83697e-07	0.53316	0.902929	5.39103e-06	0.0412886	0.222272	NA	NA	NA	-1.05568e-05	0.440882	0.999559
EC number	1.1.1.154	-1.14e-06	0.408878	0.757218	2.05859e-06	0.389347	0.902929	6.18422e-06	0.0160773	0.145601	5.19613e-09	0.857348	0.92188	-8.01699e-06	0.608567	0.999559
EC number	4.4.1.15	-2.13e-06	0.27897	0.757218	1.77882e-06	0.43825	0.902929	2.92373e-06	0.0851831	0.301308	1.10507e-08	0.397621	0.680115	-5.94464e-06	0.685426	0.999559
EC number	2.7.8.20	-1.28e-06	0.331989	0.757218	3.45505e-06	0.353615	0.902929	3.44356e-06	0.0544274	0.240285	NA	NA	NA	-1.24362e-05	0.409947	0.999559
EC number	3.5.1.78	-1.43e-06	0.247693	0.757218	8.79264e-07	0.462216	0.902929	8.91594e-07	0.752906	0.84867	NA	NA	NA	-1.02194e-05	0.498753	0.999559
EC number	2.7.1.59	-4.54e-06	0.0419633	0.757218	-2.10159e-06	0.390969	0.902929	3.92452e-06	0.111708	0.326712	-9.796e-08	0.276447	0.617133	-2.32778e-06	0.887558	0.999559
EC number	3.1.2.6	-1.99e-06	0.194416	0.757218	3.59902e-06	0.315273	0.902929	3.71813e-06	0.179998	0.406813	-1.78308e-08	0.194487	0.580568	-1.9499e-05	0.156103	0.999559
EC number	3.1.21.1	-1.2e-06	0.330749	0.757218	1.40437e-06	0.488754	0.902929	7.89192e-06	0.0089973	0.116849	NA	NA	NA	-7.52163e-06	0.62471	0.999559
EC number	3.5.2.5	6.92e-07	0.66691	0.866836	4.55408e-07	0.747617	0.933206	4.17083e-06	0.0934912	0.311602	NA	NA	NA	-1.54556e-06	0.910846	0.999559
EC number	3.1.5.1	9.82e-07	0.767998	0.904927	-3.16576e-06	0.709599	0.92734	1.72171e-05	2.86255e-05	0.0205295	5.06836e-08	0.142746	0.580568	-1.33241e-05	0.232317	0.999559
EC number	3.1.21.7	-1.5e-06	0.344885	0.757218	6.02811e-07	0.53316	0.902929	1.49538e-06	0.198645	0.42336	NA	NA	NA	1.87853e-06	0.898343	0.999559
EC number	1.2.1.79	-2.1e-06	0.396641	0.757218	-6.06708e-07	0.240532	0.902929	1.00038e-06	0.453897	0.627541	NA	NA	NA	2.31126e-06	0.857099	0.999559
EC number	2.7.1.39	5.11e-06	0.440217	0.757657	4.21548e-06	0.63117	0.903995	8.44645e-06	0.179603	0.406813	-2.40784e-08	0.726757	0.8645	-5.32206e-06	0.683769	0.999559
EC number	2.4.1.230	2.14e-06	0.0744369	0.757218	3.69084e-06	0.411217	0.902929	4.4454e-06	0.0420332	0.22379	9.70401e-08	0.0407843	0.554678	-7.56797e-06	0.469883	0.999559
EC number	1.6.1.2	-5.11e-07	0.868495	0.946576	2.83059e-07	0.898882	0.973239	2.75552e-06	0.192707	0.419275	-1.1206e-08	0.327657	0.651438	-1.17092e-05	0.371778	0.999559
EC number	5.4.99.19	9.04e-07	0.520559	0.787837	4.96863e-08	0.938796	0.983556	1.89221e-06	0.265403	0.487897	-1.06179e-09	0.847617	0.916673	-1.27199e-05	0.411917	0.999559
EC number	3.1.4.16	3.2e-07	0.760941	0.902112	2.22834e-06	0.474709	0.902929	5.2218e-06	0.2042	0.429594	-2.10239e-08	0.12255	0.569751	-4.27364e-06	0.712171	0.999559
EC number	4.1.2.19	-2.11e-06	0.691629	0.871787	6.99315e-06	0.436352	0.902929	6.42219e-06	0.269548	0.489295	1.5394e-07	0.356321	0.656725	1.01722e-05	0.490868	0.999559
EC number	3.4.13.18	2.05e-06	0.528972	0.791471	1.28081e-05	0.256421	0.902929	1.47054e-05	0.00694622	0.103793	1.79005e-06	0.0517584	0.554678	-1.27443e-06	0.93297	0.999559
EC number	3.4.24.55	-2.15e-06	0.389673	0.757218	3.36289e-06	0.2756	0.902929	4.76723e-06	0.180351	0.406813	4.4395e-07	0.127509	0.57853	1.78117e-06	0.918208	0.999559
EC number	4.2.1.90	-8.89e-07	0.376118	0.757218	1.9467e-06	0.261359	0.902929	-5.53732e-09	0.998042	0.998471	3.54177e-09	0.455415	0.7029	1.11859e-05	0.420385	0.999559
EC number	4.1.2.20	-1.85e-06	0.300925	0.757218	4.02281e-07	0.53316	0.902929	4.77093e-06	0.00930681	0.118547	2.07263e-09	0.624915	0.803233	-1.84629e-05	0.31781	0.999559
EC number	6.1.1.2	3.85e-07	0.946582	0.980166	5.00613e-06	0.767269	0.938864	-1.85055e-05	0.0132963	0.138985	1.24122e-06	0.142454	0.580568	1.16782e-06	0.954589	0.999559
EC number	1.14.12.17	-1.87e-06	0.334637	0.757218	5.71966e-07	0.53316	0.902929	1.77371e-06	0.257897	0.479774	2.71311e-09	0.756502	0.879356	-7.77955e-06	0.650135	0.999559
EC number	2.7.1.58	-2.58e-06	0.207305	0.757218	1.64235e-06	0.53316	0.902929	2.41511e-06	0.251494	0.473236	NA	NA	NA	-9.48701e-06	0.580215	0.999559
EC number	2.1.1.186	-1.69e-06	0.371072	0.757218	5.51174e-07	0.46223	0.902929	1.66217e-06	0.355421	0.545775	NA	NA	NA	-2.46358e-06	0.872361	0.999559
EC number	2.7.1.202	-1.59e-07	0.837383	0.928878	2.74574e-07	0.53316	0.902929	4.24186e-06	0.198934	0.42336	NA	NA	NA	-1.37345e-05	0.422844	0.999559
EC number	5.4.99.28	-4.74e-06	0.0803989	0.757218	1.6442e-07	0.963423	0.989529	6.03813e-06	0.145228	0.371052	2.79032e-08	0.895106	0.945895	3.02021e-06	0.878572	0.999559
EC number	5.1.3.20	5.15e-08	0.981827	0.996624	-3.12746e-06	0.367807	0.902929	6.73867e-06	0.0504	0.234168	-5.66947e-08	0.551851	0.749119	-1.02181e-05	0.511393	0.999559
EC number	2.7.11.5	-2.32e-06	0.268346	0.757218	5.37969e-07	0.569097	0.903292	2.70524e-06	0.268681	0.489202	5.83771e-09	0.255576	0.610451	-1.29792e-05	0.502662	0.999559
EC number	2.3.1.1	1.05e-05	0.228476	0.757218	1.36992e-05	0.558702	0.902932	2.21048e-05	0.0596043	0.250821	-2.59216e-07	0.531225	0.735583	-1.76472e-05	0.427375	0.999559
EC number	5.4.99.21	-1.77e-06	0.181721	0.757218	1.52876e-06	0.166902	0.902929	1.05418e-06	0.557654	0.713674	-4.84194e-09	0.386176	0.673791	-1.27888e-05	0.396489	0.999559
EC number	3.6.3.19	-1.56e-06	0.517881	0.785797	1.77668e-06	0.532483	0.902929	2.48933e-06	0.163239	0.391472	3.40823e-09	0.810816	0.901575	2.39987e-06	0.914337	0.999559
EC number	2.1.1.107	6.38e-06	0.287533	0.757218	5.62685e-06	0.676406	0.914544	6.50887e-06	0.285102	0.500131	-3.21207e-08	0.611525	0.792816	6.73042e-06	0.698413	0.999559
EC number	4.1.99.1	-5.83e-07	0.6973	0.872657	1.81738e-06	0.283055	0.902929	1.05553e-05	0.0447626	0.225957	3.0868e-07	0.0346339	0.554678	-8.99665e-06	0.671408	0.999559
EC number	2.7.10.2	7.53e-06	0.401411	0.757218	2.17015e-05	0.463589	0.902929	2.3415e-05	0.0181522	0.153307	5.38929e-07	0.483872	0.715786	-3.32089e-05	0.149946	0.999559
EC number	4.2.1.80	-2.13e-06	0.244436	0.757218	NA	NA	NA	1.09857e-07	0.957234	0.974798	6.96756e-09	0.169651	0.580568	9.89715e-06	0.613323	0.999559
EC number	3.1.1.5	1.55e-06	0.634518	0.85075	4.27896e-06	0.232174	0.902929	4.30816e-06	0.0646291	0.259742	4.34769e-08	0.451384	0.701634	-3.44816e-06	0.870958	0.999559
EC number	1.1.1.67	-4.56e-07	0.721114	0.88115	2.65277e-06	0.362193	0.902929	4.07877e-06	0.12522	0.343399	4.96664e-08	0.429444	0.695111	-2.75628e-05	0.112504	0.999559
EC number	6.3.3.3	3.3e-06	0.507224	0.783006	1.03039e-05	0.453197	0.902929	1.38733e-05	0.0291747	0.191822	5.23385e-08	0.903903	0.951931	-1.51619e-05	0.526572	0.999559
EC number	1.1.1.95	7.21e-06	0.224522	0.757218	2.99226e-05	0.0665488	0.902929	2.51897e-05	0.000517089	0.0402808	1.21764e-06	0.355138	0.656725	-2.03429e-05	0.219764	0.999559
EC number	3.4.21.83	-7e-07	0.807528	0.919227	-2.07535e-06	0.450279	0.902929	3.42154e-06	0.124148	0.341906	5.65568e-09	0.238648	0.603663	-2.6e-05	0.204693	0.999559
EC number	1.16.1.3	-1.93e-06	0.262872	0.757218	7.44651e-07	0.53316	0.902929	2.12783e-06	0.206745	0.430555	NA	NA	NA	-1.32612e-05	0.379188	0.999559
EC number	5.4.4.2	-5.14e-06	0.174804	0.757218	3.61546e-06	0.599915	0.903995	1.03611e-05	0.0218572	0.164546	4.26163e-07	0.0833186	0.554678	-1.21266e-05	0.62778	0.999559
EC number	2.7.7.59	-3.42e-06	0.233194	0.757218	1.99185e-06	0.38966	0.902929	4.16901e-06	0.0790324	0.287851	6.20615e-09	0.203432	0.582872	1.98989e-06	0.938685	0.999559
EC number	1.1.1.127	-1.84e-06	0.4794	0.777054	-4.0392e-06	0.126801	0.902929	6.26086e-06	0.0575554	0.247531	NA	NA	NA	-9.54143e-06	0.656892	0.999559
EC number	2.7.1.55	-1.7e-06	0.043717	0.757218	1.4336e-06	0.230581	0.902929	1.01636e-06	0.446015	0.622179	4.38355e-09	0.444615	0.697046	-9.2151e-06	0.528942	0.999559
EC number	3.6.3.33	-1.1e-06	0.400298	0.757218	1.08719e-07	0.53316	0.902929	1.7408e-06	0.101988	0.317827	NA	NA	NA	1.26258e-06	0.948802	0.999559
EC number	3.1.3.6	-3.11e-06	0.292248	0.757218	2.35666e-06	0.37521	0.902929	7.04322e-06	0.14558	0.371052	3.03305e-08	0.23282	0.602094	-1.29874e-05	0.585477	0.999559
EC number	1.2.1.16	-3.37e-06	0.290393	0.757218	NA	NA	NA	2.45408e-06	0.24607	0.468236	NA	NA	NA	-2.02691e-05	0.373046	0.999559
EC number	1.1.1.298	-3.98e-07	0.729486	0.883909	NA	NA	NA	2.56162e-06	0.100978	0.317827	NA	NA	NA	-2.53679e-05	0.324888	0.999559
EC number	2.8.1.1	-7.61e-08	0.987934	0.996624	8.26848e-06	0.676019	0.914544	8.73808e-06	0.339713	0.531144	3.93657e-09	0.953648	0.977767	-1.62811e-05	0.558676	0.999559
EC number	2.3.1.193	-2.84e-06	0.207051	0.757218	3.89437e-07	0.53316	0.902929	1.88925e-06	0.215781	0.44316	NA	NA	NA	8.6957e-06	0.719547	0.999559
EC number	4.2.1.32	1.39e-05	0.150878	0.757218	1.51315e-05	0.616068	0.903995	2.82462e-05	0.0175909	0.151868	3.83621e-08	0.894061	0.945763	1.01844e-05	0.702276	0.999559	L(+)-tartrate dehydratase	Lyases; Carbon-oxygen lyases; Hydro-lyases
EC number	2.8.3.16	-8.58e-07	0.680911	0.871035	4.12722e-06	0.51143	0.902929	1.12638e-05	0.00262515	0.0709999	5.93037e-08	0.59462	0.780486	-2.32417e-05	0.368437	0.999559
EC number	6.2.1.1	-3.37e-06	0.265721	0.757218	2.92915e-06	0.671904	0.91395	-2.75417e-06	0.460564	0.634449	-1.75447e-08	0.743754	0.872268	-1.70811e-05	0.601954	0.999559
EC number	6.5.1.2	5.68e-06	0.367454	0.757218	-1.29314e-07	0.995719	0.996951	-1.35908e-05	0.0944589	0.311602	8.50524e-07	0.0843982	0.554678	4.20872e-06	0.898647	0.999559
EC number	1.1.1.274	-5.8e-06	0.18333	0.757218	3.59773e-06	0.511099	0.902929	7.13873e-06	0.0335909	0.208246	-1.7284e-08	0.641342	0.818226	1.0211e-05	0.689402	0.999559
EC number	4.1.2.17	1.03e-06	0.759313	0.902112	2.69636e-05	0.142881	0.902929	6.98256e-06	0.0518715	0.235372	3.55641e-07	0.323288	0.649532	1.85691e-05	0.482392	0.999559
EC number	3.1.3.26	8.33e-07	0.775064	0.907237	7.04096e-07	0.53316	0.902929	1.79619e-06	0.619616	0.755796	7.68349e-09	0.311769	0.64772	-1.33275e-05	0.668414	0.999559
EC number	3.2.1.28	-5.19e-06	0.134375	0.757218	-2.53491e-06	0.479451	0.902929	5.19373e-06	0.119214	0.334806	-1.30054e-08	0.0925118	0.554678	-5.24763e-06	0.870444	0.999559
EC number	1.2.1.12	-2.47e-06	0.472012	0.770073	2.10216e-05	0.0213034	0.902929	5.59231e-06	0.104259	0.321009	5.1492e-07	0.691739	0.845424	-1.11846e-05	0.642868	0.999559
EC number	2.1.1.72	-5.57e-06	0.579982	0.819291	-1.6115e-05	0.743022	0.933206	-1.77983e-06	0.913144	0.948503	1.2023e-06	0.08718	0.554678	-2.86506e-07	0.993764	0.999559
EC number	1.2.5.1	-1.86e-06	0.244936	0.757218	6.85271e-07	0.746904	0.933206	2.25424e-06	0.179798	0.406813	-8.32016e-08	0.3473	0.656725	-2.79041e-05	0.236142	0.999559
EC number	1.11.1.21	-1.72e-06	0.426343	0.757218	6.93195e-07	0.53316	0.902929	1.18009e-06	0.695716	0.811669	4.48973e-09	0.930791	0.966786	-1.70596e-05	0.584845	0.999559
EC number	2.7.7.9	-3.49e-06	0.594135	0.828634	1.33483e-05	0.228577	0.902929	9.72988e-06	0.0886186	0.304808	1.17416e-08	0.911823	0.956842	-4.24973e-05	0.202173	0.999559
EC number	1.2.1.70	3.79e-06	0.456828	0.762133	1.05137e-05	0.464789	0.902929	6.00485e-06	0.28749	0.500131	-6.1578e-08	0.214605	0.594383	-2.42173e-05	0.424516	0.999559
EC number	1.3.1.34	1.26e-06	0.65755	0.861667	3.63091e-06	0.389049	0.902929	6.90411e-06	0.073301	0.277449	-4.84006e-08	0.90163	0.950418	-1.94285e-05	0.477663	0.999559
EC number	2.7.1.35	7.58e-06	0.290313	0.757218	7.74448e-06	0.637194	0.906535	1.13072e-05	0.105627	0.321603	4.2377e-07	0.332321	0.651438	-1.79715e-05	0.460186	0.999559
EC number	3.2.2.8	-1.06e-07	0.944725	0.979961	5.24802e-08	0.987315	0.996951	1.148e-05	0.00329244	0.0780526	9.4629e-10	0.804236	0.897889	-5.25874e-05	0.0754641	0.999559
EC number	3.1.3.23	3.59e-06	0.370533	0.757218	5.55981e-06	0.380862	0.902929	8.85471e-06	0.0394948	0.219719	-2.04619e-08	0.728051	0.865009	-2.04852e-05	0.483923	0.999559
EC number	1.1.1.6	8.38e-06	0.189073	0.757218	2.20244e-05	0.203231	0.902929	1.19737e-05	0.0454972	0.225957	-8.48636e-08	0.455746	0.7029	-3.91369e-06	0.910018	0.999559
EC number	3.1.3.5	2.6e-06	0.679913	0.871003	1.69215e-05	0.348779	0.902929	2.42052e-05	0.0299509	0.192484	1.30449e-06	0.33239	0.651438	3.97658e-06	0.920629	0.999559	5'-nucleotidase	Hydrolases; Acting on ester bonds; Phosphoric-monoester hydrolases
EC number	4.1.1.18	-2.59e-06	0.458345	0.762511	5.11325e-06	0.451967	0.902929	4.49651e-06	0.27321	0.490641	-6.31691e-09	0.825455	0.909306	-3.54471e-05	0.33645	0.999559
EC number	2.7.2.2	-1.95e-06	0.453241	0.760732	2.49143e-06	0.506425	0.902929	4.2096e-06	0.222663	0.447247	4.25008e-08	0.100576	0.554678	-1.7172e-05	0.612133	0.999559
EC number	1.8.1.8	-3.85e-06	0.351613	0.757218	3.14265e-06	0.314314	0.902929	7.68371e-06	0.0474125	0.23121	-1.52394e-07	0.52032	0.728739	-1.25342e-06	0.974412	0.999559
EC number	6.3.2.2	-3.85e-06	0.375997	0.757218	9.1037e-06	0.239598	0.902929	9.03051e-06	0.0498783	0.234168	1.99269e-08	0.221015	0.598417	-2.34808e-05	0.566633	0.999559
EC number	1.7.1.4	-2.58e-06	0.356663	0.757218	NA	NA	NA	1.18878e-06	0.767801	0.856337	-2.84297e-09	0.827759	0.909306	-1.3507e-05	0.762594	0.999559
EC number	2.7.1.31	6e-06	0.312637	0.757218	8.23049e-07	0.923987	0.980826	1.8018e-05	0.00459175	0.0951143	9.9607e-08	0.615573	0.79463	-1.18469e-05	0.753727	0.999559
EC number	2.3.1.41	-3e-06	0.513621	0.785797	6.2131e-07	0.924145	0.980826	1.40101e-05	0.00366973	0.081468	2.4529e-08	0.716946	0.860136	2.51426e-05	0.660208	0.999559
EC number	1.1.5.3	-4.82e-06	0.383277	0.757218	-7.52714e-07	0.896278	0.973239	3.19421e-06	0.584184	0.733297	3.18206e-07	0.252133	0.61	1.30139e-05	0.835184	0.999559
EC number	2.4.1.1	4.06e-06	0.755525	0.901829	9.34416e-05	0.116837	0.902929	-5.79376e-06	0.68218	0.801897	3.35312e-06	0.141842	0.580568	-6.11386e-05	0.257067	0.999559
EC number	1.1.1.60	3.46e-06	0.463163	0.765141	8.49907e-06	0.208023	0.902929	9.16158e-06	0.0390192	0.219538	-2.99291e-08	0.279545	0.617133	-1.94112e-05	0.637756	0.999559
EC number	3.4.16.4	1.39e-05	0.457536	0.762245	1.36377e-05	0.814208	0.952402	4.50772e-05	0.0182357	0.153321	-1.75614e-07	0.715304	0.860136	-3.99409e-05	0.554419	0.999559
EC number	4.1.1.17	-1.61e-06	0.569361	0.813624	1.86807e-06	0.619621	0.903995	9.13288e-06	0.0776147	0.285362	2.6906e-08	0.110622	0.554678	-3.42265e-05	0.427521	0.999559
EC number	4.3.1.17	1.84e-05	0.128815	0.757218	1.96243e-05	0.446658	0.902929	3.49254e-05	0.0542585	0.240285	3.13291e-07	0.213317	0.594383	-6.02739e-06	0.928867	0.999559
EC number	3.6.3.14	2.57e-06	0.71132	0.876618	-2.36667e-05	0.219881	0.902929	6.4139e-05	0.352242	0.54268	9.90604e-06	0.0600247	0.554678	-5.88707e-06	0.923817	0.999559
EC number	1.17.1.9	-7.93e-06	0.276802	0.757218	2.83948e-06	0.509597	0.902929	5.18981e-06	0.36332	0.552366	-3.365e-08	0.237783	0.603663	-4.08533e-06	0.956622	0.999559
EC number	4.2.1.33	1.65e-05	0.281488	0.757218	3.69283e-05	0.501253	0.902929	6.02856e-05	0.000930664	0.046157	2.72613e-06	0.273485	0.617133	-9.61571e-05	0.189196	0.999559
EC number	1.4.1.13	1.7e-05	0.232658	0.757218	3.63366e-05	0.322937	0.902929	2.24359e-05	0.0968181	0.313911	9.86463e-07	0.347617	0.656725	-2.04451e-05	0.809486	0.999559
EC number	2.7.7.65	3.31e-07	0.972436	0.993019	7.15986e-06	0.746908	0.933206	6.78645e-06	0.569851	0.722296	-1.51384e-08	0.91371	0.957619	-7.82258e-05	0.306639	0.999559
EC number	3.1.4.52	2.69e-05	0.136769	0.757218	-1.25587e-05	0.863959	0.958483	1.93432e-05	0.39489	0.576025	1.09716e-07	0.761857	0.881099	-6.50117e-05	0.364036	0.999559
EC number	3.6.3.17	-1.03e-05	0.644479	0.855445	7.21525e-05	0.173003	0.902929	6.0597e-05	0.00187665	0.0624923	6.16515e-06	0.119787	0.56326	-7.47472e-05	0.493914	0.999559
EC number	1.7.99.4	-9.01e-06	0.307497	0.757218	6.32166e-06	0.512544	0.902929	2.47578e-05	0.0298133	0.192484	-1.34268e-08	0.532047	0.735583	-5.16351e-05	0.703457	0.999559
EC number	1.6.5.5	-4.05e-05	0.535415	0.791615	5.77664e-05	0.439057	0.902929	1.51781e-05	0.297406	0.500131	-0.000100744	0.117668	0.56326	-6.08887e-05	0.754293	0.999559
EC number	5.3.1.22	-7.39e-07	0.642629	0.855397	3.26988e-06	0.350496	0.902929	5.15218e-06	0.110418	0.32539	2.01103e-09	0.771526	0.884778	-3.24898e-05	0.113251	0.999559
EC number	4.2.3.12	-8.27e-07	0.216867	0.757218	-5.27714e-06	0.0868335	0.902929	1.38398e-07	0.898656	0.938095	2.01525e-08	0.253024	0.610134	-5.61372e-06	0.252538	0.999559
EC number	3.1.1.79	1.07e-06	0.27347	0.757218	NA	NA	NA	3.40801e-07	0.17886	0.406813	NA	NA	NA	1.54408e-09	0.951254	0.999559
EC number	1.6.5.10	NA	NA	NA	NA	NA	NA	-5.26007e-09	0.284393	0.500131	NA	NA	NA	NA	NA	NA
EC number	3.5.99.7	5.58e-08	0.237606	0.757218	NA	NA	NA	1.57014e-07	0.0451683	0.225957	NA	NA	NA	5.14298e-07	0.0139126	0.999559
EC number	3.1.27.3	NA	NA	NA	NA	NA	NA	NA	NA	NA	NA	NA	NA	-3.65377e-08	0.85117	0.999559
EC number	1.1.1.80	-3.43e-08	0.22718	0.757218	NA	NA	NA	-1.29146e-08	0.803869	0.878902	NA	NA	NA	-1.17648e-08	0.844214	0.999559
EC number	1.2.1.32	-2.72e-07	0.398606	0.757218	NA	NA	NA	-3.21891e-08	0.361017	0.55074	NA	NA	NA	-3.60538e-07	0.22375	0.999559
EC number	1.1.1.287	-1.44e-07	0.885064	0.954818	-8.49442e-07	0.21244	0.902929	6.70102e-07	0.393775	0.574758	NA	NA	NA	3.5843e-09	0.991017	0.999559
EC number	5.1.3.29	-1.07e-06	0.267751	0.757218	5.11586e-07	0.53316	0.902929	1.93305e-06	0.167636	0.395545	1.22488e-10	0.991101	0.993751	-4.13471e-06	0.670086	0.999559
EC number	3.1.11.1	-2.26e-06	0.49295	0.779488	8.53469e-06	0.120333	0.902929	2.71709e-06	0.195241	0.421787	3.85129e-09	0.488112	0.716027	-2.48541e-05	0.141916	0.999559
EC number	6.3.2.29	2.66e-06	0.26903	0.757218	-2.72251e-06	0.165675	0.902929	7.17908e-07	0.336019	0.527447	NA	NA	NA	-6.57209e-07	0.34646	0.999559
EC number	6.3.1.19	1.62e-07	0.954354	0.983964	-1.10711e-06	0.660529	0.913578	1.34033e-06	0.252162	0.473642	NA	NA	NA	-5.49539e-07	0.420077	0.999559
EC number	1.1.1.317	1.28e-06	0.457913	0.762328	-2.38434e-07	0.802385	0.950016	4.92207e-07	0.53669	0.698897	NA	NA	NA	-1.27714e-07	0.6305	0.999559
EC number	1.2.7.5	-1.85e-07	0.324997	0.757218	NA	NA	NA	3.03476e-07	0.0221678	0.16509	5.94247e-10	0.936493	0.966786	-1.01003e-09	0.996145	0.999559
EC number	4.2.1.130	-2.55e-07	0.838256	0.928878	-2.57099e-06	0.579333	0.903995	5.39316e-06	0.222425	0.447247	3.33643e-08	0.507122	0.724459	-1.01243e-05	0.224113	0.999559
EC number	1.1.1.125	7.39e-07	0.185813	0.757218	3.33442e-07	0.542129	0.902929	5.99485e-07	0.131976	0.353094	NA	NA	NA	3.87086e-06	0.404249	0.999559
EC number	4.1.1.77	-6.75e-07	0.260027	0.757218	NA	NA	NA	-1.1518e-07	0.289228	0.500131	NA	NA	NA	7.14437e-06	0.0745466	0.999559
EC number	3.1.6.8	-4.64e-08	0.75488	0.901829	6.50495e-07	0.53316	0.902929	1.24878e-06	0.018861	0.155958	NA	NA	NA	-8.98098e-07	0.818446	0.999559
EC number	3.1.3.4	2.16e-07	0.930066	0.973727	-7.63111e-07	0.722875	0.931836	1.73276e-06	0.171274	0.400842	NA	NA	NA	-1.85548e-06	0.283761	0.999559
EC number	3.1.3.46	-6.85e-07	0.420599	0.757218	1.29487e-06	0.294395	0.902929	6.62115e-07	0.236116	0.46407	NA	NA	NA	2.31876e-07	0.248332	0.999559
EC number	2.1.1.230	4.89e-07	0.391396	0.757218	2.86574e-07	0.53316	0.902929	4.92673e-08	0.789705	0.872005	NA	NA	NA	-5.10805e-08	0.840046	0.999559
EC number	2.7.1.63	8.04e-07	0.709557	0.876618	-6.90415e-07	0.750132	0.933334	2.31592e-06	0.414017	0.594257	5.07975e-08	0.698873	0.850211	-6.32168e-07	0.315816	0.999559
EC number	1.14.19.n4	NA	NA	NA	NA	NA	NA	NA	NA	NA	NA	NA	NA	-3.12704e-08	0.861006	0.999559
EC number	2.6.1.22	2.24e-08	0.825161	0.925508	NA	NA	NA	4.27652e-08	0.826894	0.893317	NA	NA	NA	-8.54519e-07	0.707419	0.999559
EC number	3.1.6.1	-2.15e-05	0.0825068	0.757218	1.80995e-05	0.539158	0.902929	5.63665e-05	0.0161154	0.145601	5.36063e-07	0.353582	0.656725	1.67365e-05	0.72724	0.999559
EC number	2.4.1.352	4.32e-08	0.245602	0.757218	NA	NA	NA	-5.55121e-08	0.670748	0.792857	NA	NA	NA	-5.55857e-07	0.44979	0.999559
EC number	2.7.7.75	3.48e-06	0.693447	0.871787	-8.96092e-06	0.527039	0.902929	1.08465e-05	0.0551387	0.242049	1.26111e-07	0.137021	0.580568	-6.4039e-06	0.660932	0.999559
EC number	7.6.2.5	-1.88e-08	0.81829	0.924242	NA	NA	NA	-6.76188e-09	0.98019	0.988787	NA	NA	NA	-2.10635e-06	0.361796	0.999559
EC number	6.6.1.1	1.68e-06	0.35463	0.757218	-2.15913e-06	0.119562	0.902929	1.22746e-06	0.36052	0.550703	4.50169e-10	0.936493	0.966786	-4.89798e-07	0.460322	0.999559
EC number	4.1.2.57	-3.22e-07	0.538404	0.793014	3.24345e-07	0.53316	0.902929	2.15482e-08	0.979963	0.988787	NA	NA	NA	2.65899e-06	0.777215	0.999559
EC number	4.3.1.4	-7.97e-08	0.962926	0.988002	4.80313e-07	0.881264	0.966234	7.95811e-06	0.0556498	0.243377	1.75166e-07	0.668453	0.839883	1.22025e-06	0.864442	0.999559
EC number	2.1.1.190	3.88e-06	0.330509	0.757218	1.56358e-05	0.197263	0.902929	6.57264e-06	0.0968465	0.313911	5.43661e-08	0.0774435	0.554678	-1.79475e-05	0.294432	0.999559
EC number	2.7.1.83	-2.12e-06	0.172367	0.757218	-2.1051e-06	0.47192	0.902929	3.21464e-06	0.102254	0.318069	1.03111e-08	0.339154	0.655445	-2.30135e-05	0.155292	0.999559
EC number	1.8.5.3	-2.89e-06	0.318825	0.757218	2.73767e-06	0.656168	0.912983	6.22001e-06	0.0861006	0.303036	-1.60192e-08	0.327627	0.651438	-2.30318e-05	0.548137	0.999559
EC number	3.4.13.9	2.2e-06	0.3619	0.757218	1.78928e-06	0.824672	0.952627	1.04608e-05	0.000709304	0.04102	-9.17862e-08	0.742757	0.871781	-2.56096e-07	0.986031	0.999559
EC number	3.4.11.9	2.09e-06	0.44395	0.758308	1.78209e-06	0.829536	0.952643	2.61173e-05	0.193359	0.419275	6.63045e-08	0.843561	0.913722	2.42688e-05	0.402766	0.999559
EC number	2.1.1.227	1.15e-06	0.515503	0.785797	-2.32671e-06	0.107776	0.902929	9.30209e-07	0.242066	0.464397	NA	NA	NA	-4.30772e-07	0.436283	0.999559
EC number	1.6.6.9	-1.36e-07	0.891491	0.958412	1.06882e-06	0.431745	0.902929	1.7295e-06	0.26926	0.489202	NA	NA	NA	-1.04974e-05	0.565525	0.999559
EC number	2.3.1.117	-1.53e-06	0.662508	0.865286	2.57112e-07	0.921581	0.98072	4.48159e-06	0.0765429	0.28307	2.39577e-08	0.414084	0.685569	-1.68769e-05	0.361484	0.999559
EC number	2.4.1.58	-7.03e-07	0.687198	0.871787	2.75761e-06	0.468142	0.902929	1.36206e-06	0.446486	0.622464	NA	NA	NA	-1.93444e-05	0.0812286	0.999559
EC number	1.1.1.35	-2.58e-06	0.615634	0.840823	1.56781e-05	0.126758	0.902929	9.03631e-06	0.251743	0.473236	2.20917e-06	0.0955956	0.554678	-2.1624e-05	0.720503	0.999559
EC number	3.2.1.165	-3.25e-06	0.372884	0.757218	7.22444e-06	0.419401	0.902929	2.07899e-05	0.014798	0.143045	5.61018e-07	0.127662	0.57853	8.33766e-06	0.561197	0.999559
EC number	2.4.1.54	-6.75e-07	0.525185	0.790788	9.69541e-06	0.0978448	0.902929	3.69146e-06	0.218853	0.443894	-1.09838e-07	0.288181	0.621079	1.33762e-05	0.00710247	0.847579
EC number	2.1.1.187	-3.43e-08	0.987044	0.996624	3.00781e-06	0.513999	0.902929	7.24389e-06	0.0105954	0.123141	-8.86192e-09	0.316687	0.649481	-7.17361e-06	0.652365	0.999559
EC number	3.1.3.82	-4.8e-07	0.38257	0.757218	-1.41148e-06	0.319813	0.902929	7.60076e-08	0.918814	0.951469	4.53354e-09	0.492728	0.719039	-1.51711e-07	0.979305	0.999559
EC number	3.1.3.74	-2.15e-07	0.580369	0.819291	NA	NA	NA	8.0429e-07	0.309406	0.506419	NA	NA	NA	6.00459e-06	0.482187	0.999559
EC number	2.1.2.5	-2.33e-06	0.28289	0.757218	-4.70697e-06	0.52314	0.902929	9.34963e-06	0.0200669	0.160742	1.75812e-07	0.732492	0.866445	-1.14337e-06	0.909163	0.999559
EC number	3.6.1.45	-1.38e-06	0.332166	0.757218	2.96098e-06	0.53316	0.902929	4.33933e-06	0.0514779	0.235372	NA	NA	NA	-1.70052e-05	0.420589	0.999559
EC number	3.4.11.1	-2.46e-06	0.345074	0.757218	1.84344e-06	0.519846	0.902929	3.56075e-06	0.15676	0.384025	-9.51924e-09	0.0979662	0.554678	-1.78116e-06	0.940202	0.999559
EC number	3.4.21.108	-1.57e-06	0.140336	0.757218	-9.23081e-07	0.666103	0.91395	3.47575e-06	0.0578463	0.247867	-3.65312e-06	0.45862	0.70413	-2.82414e-06	0.453465	0.999559
EC number	2.5.1.61	8.12e-06	0.159314	0.757218	1.82015e-06	0.906337	0.973239	8.53792e-06	0.175323	0.404079	1.59393e-09	0.989891	0.993751	4.44788e-07	0.982226	0.999559
EC number	1.2.7.8	-6.18e-06	0.259853	0.757218	1.78819e-07	0.992966	0.996951	-1.19702e-05	0.194273	0.420474	2.8936e-06	0.0652769	0.554678	-1.56607e-06	0.952081	0.999559
EC number	3.4.23.49	-8.94e-08	0.817011	0.923983	2.45115e-06	0.484216	0.902929	2.74629e-06	0.0268214	0.181224	NA	NA	NA	-2.75024e-05	0.00728104	0.847579
EC number	6.3.5.4	-3.77e-07	0.946496	0.980166	-9.92467e-06	0.480138	0.902929	1.63375e-05	0.0165503	0.14838	-2.32169e-07	0.534944	0.735583	2.18321e-05	0.220605	0.999559
EC number	4.2.1.28	-4.56e-06	0.253132	0.757218	4.05344e-06	0.396739	0.902929	3.90699e-06	0.00294902	0.0747191	7.23418e-08	0.840142	0.912842	1.54775e-05	0.451865	0.999559
EC number	3.1.26.4	1.38e-05	0.165461	0.757218	2.32514e-05	0.488054	0.902929	-2.96875e-05	0.0743507	0.279986	7.64047e-07	0.199177	0.580568	2.9892e-05	0.291817	0.999559
EC number	3.1.1.32	-1.69e-06	0.259435	0.757218	7.03947e-07	0.693371	0.919575	2.22415e-06	0.0864712	0.303036	NA	NA	NA	4.65667e-06	0.772958	0.999559
EC number	1.1.1.100	1.31e-05	0.416784	0.757218	3.24196e-05	0.5014	0.902929	5.08888e-05	0.00242314	0.0697325	4.22865e-07	0.736716	0.868087	-3.4395e-05	0.581971	0.999559
EC number	1.8.1.2	-4.19e-06	0.368379	0.757218	1.63797e-06	0.345639	0.902929	4.12235e-06	0.239321	0.464397	-3.42369e-09	0.750363	0.875821	-1.64382e-05	0.610334	0.999559
EC number	3.5.4.43	-4.45e-07	0.0123316	0.757218	-1.15905e-07	0.926068	0.980997	-2.08705e-06	0.00487703	0.0951147	-6.85619e-09	0.0576845	0.554678	6.57586e-07	0.208495	0.999559
EC number	1.14.11.47	-4.18e-08	0.37179	0.757218	NA	NA	NA	-4.7386e-08	0.772704	0.859683	NA	NA	NA	-1.06593e-06	0.43527	0.999559
EC number	3.1.2.2	-1.38e-07	0.603953	0.835427	NA	NA	NA	4.70321e-07	0.422988	0.60268	NA	NA	NA	-6.33555e-07	0.919606	0.999559
EC number	2.1.1.222	-1.19e-06	0.289778	0.757218	3.44721e-07	0.53316	0.902929	2.73164e-06	0.0494258	0.234168	NA	NA	NA	5.15191e-07	0.974143	0.999559
EC number	3.4.14.4	-1.21e-07	0.86025	0.940966	3.20312e-06	0.193002	0.902929	5.28885e-07	0.728507	0.831369	3.48771e-07	0.0199435	0.554678	3.04116e-06	0.312805	0.999559
EC number	4.2.1.2	4.63e-07	0.938784	0.978972	1.65522e-05	0.422681	0.902929	1.08977e-05	0.271411	0.489295	1.07266e-06	0.406017	0.68285	2.86605e-06	0.953073	0.999559
EC number	2.7.1.53	-1.06e-06	0.430592	0.757218	-2.0154e-08	0.982124	0.996951	2.02657e-06	0.179475	0.406813	2.32664e-09	0.694573	0.846352	-4.1187e-06	0.795389	0.999559
EC number	1.4.1.4	-9.04e-07	0.433253	0.757218	8.63459e-07	0.191344	0.902929	1.86643e-06	0.180431	0.406813	4.72672e-07	0.124248	0.569943	-5.74002e-06	0.814344	0.999559
EC number	3.6.1.65	-3.78e-07	0.175313	0.757218	-1.36531e-07	0.726103	0.933206	7.00077e-07	0.307657	0.505034	2.16989e-09	0.565956	0.755951	-7.74347e-06	0.0529946	0.999559
EC number	2.7.4.2	-1.74e-07	0.783271	0.908564	1.18102e-06	0.366768	0.902929	1.67865e-06	0.0217944	0.164546	NA	NA	NA	-1.05268e-07	0.788199	0.999559
EC number	2.8.3.8	4.74e-07	0.870077	0.947249	1.07605e-05	0.27953	0.902929	1.06199e-05	0.00211735	0.0666966	3.49163e-07	0.439251	0.696609	-2.94791e-06	0.920972	0.999559
EC number	6.3.5.9	1.1e-06	0.33198	0.757218	9.91952e-07	0.60379	0.903995	1.57866e-06	0.0393708	0.219554	2.55106e-08	0.0959928	0.554678	-2.31459e-06	0.40465	0.999559
EC number	1.7.2.3	-3.09e-06	0.426117	0.757218	1.6266e-06	0.458307	0.902929	6.67544e-06	0.144063	0.371052	NA	NA	NA	-2.17768e-05	0.663429	0.999559
EC number	1.2.1.71	-3.1e-06	0.188482	0.757218	2.64028e-07	0.53316	0.902929	1.31447e-06	0.197989	0.423017	NA	NA	NA	1.62112e-05	0.281031	0.999559
EC number	3.5.2.7	-3.91e-06	0.237081	0.757218	-3.74563e-06	0.698488	0.920429	7.35648e-06	0.153478	0.380512	1.24062e-06	0.0535149	0.554678	1.48557e-06	0.916317	0.999559
EC number	1.5.5.1	-4.81e-07	0.652083	0.860129	4.13529e-07	0.53316	0.902929	3.06103e-06	0.0961664	0.313078	NA	NA	NA	-8.23959e-06	0.651169	0.999559
EC number	4.3.1.18	-4.36e-07	0.813305	0.921287	2.47076e-06	0.435106	0.902929	5.67573e-06	0.0310634	0.197299	1.7792e-08	0.0823182	0.554678	1.49164e-06	0.932401	0.999559
EC number	2.5.1.18	-6.72e-06	0.213663	0.757218	2.96331e-06	0.524873	0.902929	7.19217e-06	0.0608301	0.252754	2.36368e-08	0.219565	0.596914	-5.3818e-05	0.204131	0.999559
EC number	1.1.1.42	2.63e-06	0.590245	0.827603	2.20116e-05	0.543337	0.902929	-1.00645e-05	0.125495	0.343747	2.64153e-06	0.0410637	0.554678	1.2209e-05	0.666213	0.999559
EC number	2.7.2.7	-3.06e-06	0.374396	0.757218	6.87994e-07	0.944198	0.984553	6.87439e-06	0.198812	0.42336	8.35964e-07	0.175227	0.580568	-3.83379e-06	0.797649	0.999559
EC number	7.2.2.8	1.27e-07	0.23731	0.757218	NA	NA	NA	-1.21272e-06	0.27539	0.493796	NA	NA	NA	1.27865e-06	0.717181	0.999559
EC number	1.2.1.91	1.02e-08	0.813134	0.921287	NA	NA	NA	-1.25524e-07	0.284393	0.500131	NA	NA	NA	-4.65483e-07	0.645748	0.999559
EC number	3.3.2.12	1.02e-08	0.813134	0.921287	NA	NA	NA	-1.25524e-07	0.284393	0.500131	NA	NA	NA	-4.65483e-07	0.645748	0.999559
EC number	2.7.1.208	3.02e-10	0.995192	0.997627	NA	NA	NA	1.12686e-07	0.104005	0.321009	NA	NA	NA	8.19673e-07	0.774128	0.999559
EC number	4.1.1.12	-1.31e-06	0.139421	0.757218	-4.66582e-07	0.759939	0.937847	2.94586e-06	0.0930268	0.311602	9.75686e-08	0.517567	0.728739	-5.93805e-07	0.841889	0.999559
EC number	1.12.99.6	-2.09e-06	0.592344	0.827871	3.40154e-06	0.418845	0.902929	1.05915e-05	0.0787621	0.287315	-1.24601e-08	0.870183	0.930148	-1.91202e-05	0.80884	0.999559
EC number	2.3.1.n4	-2.88e-07	0.208889	0.757218	4.47392e-07	0.53316	0.902929	1.39125e-06	0.0233673	0.167926	NA	NA	NA	3.65262e-06	0.526965	0.999559
EC number	1.3.7.9	8.28e-06	0.337163	0.757218	1.71678e-05	0.428938	0.902929	1.54106e-05	0.0366044	0.215095	-2.62015e-07	0.569974	0.759966	-7.36342e-06	0.762917	0.999559
EC number	2.1.1.79	-2.27e-06	0.433239	0.757218	9.47148e-06	0.145802	0.902929	5.19291e-06	0.0486278	0.233233	-1.17729e-08	0.595818	0.780486	-1.42125e-05	0.41547	0.999559
EC number	2.7.1.66	1.66e-06	0.365798	0.757218	9.02883e-06	0.193316	0.902929	8.27918e-06	0.0488608	0.233847	5.64468e-08	0.624025	0.802877	2.44168e-06	0.678669	0.999559	Undecaprenol kinase	Transferases; Transferring phosphorus-containing groups; Phosphotransferases with an alcohol group as acceptor
EC number	2.7.1.40	3.99e-06	0.426118	0.757218	3.41386e-05	0.283604	0.902929	-1.09888e-05	0.22348	0.447921	1.54347e-06	0.213161	0.594383	9.40379e-06	0.785401	0.999559
EC number	1.11.1.5	-1.01e-06	0.232833	0.757218	1.43184e-06	0.149373	0.902929	9.27613e-07	0.426932	0.606817	-2.41249e-08	0.842547	0.913722	-4.77813e-06	0.653173	0.999559
EC number	2.1.3.3	8.2e-06	0.403093	0.757218	4.93361e-05	0.1758	0.902929	-3.26647e-06	0.760709	0.854121	1.08297e-06	0.0593518	0.554678	-9.94254e-06	0.692482	0.999559
EC number	2.6.1.82	-1.62e-06	0.435888	0.757218	1.14462e-06	0.444227	0.902929	-3.04856e-07	0.854973	0.911684	2.05936e-07	0.161933	0.580568	-4.2885e-06	0.810305	0.999559
EC number	1.1.1.276	3.09e-06	0.332071	0.757218	-3.92894e-06	0.550813	0.902929	-1.14985e-07	0.970483	0.983563	6.08098e-08	0.106795	0.554678	-1.81679e-06	0.709465	0.999559
EC number	2.7.7.80	3.72e-06	0.134915	0.757218	2.75143e-06	0.634819	0.904621	4.35811e-06	0.00944266	0.118978	2.44534e-08	0.135383	0.580568	-2.71749e-06	0.837723	0.999559
EC number	3.1.11.3	-1.95e-07	0.094845	0.757218	1.34075e-07	0.658565	0.912983	6.91931e-09	0.976135	0.987369	NA	NA	NA	6.89725e-07	0.850479	0.999559
EC number	4.2.1.42	-5.5e-06	0.237878	0.757218	2.33814e-06	0.753937	0.933334	1.99223e-05	0.00491948	0.0951147	8.5189e-07	0.0389215	0.554678	-2.34413e-05	0.627019	0.999559
EC number	4.2.2.5	-2.21e-06	0.141641	0.757218	1.05886e-06	0.767025	0.938864	4.53605e-06	0.119079	0.334806	-6.07584e-08	0.285444	0.619633	-1.01861e-06	0.872231	0.999559
EC number	1.6.99.1	-2.75e-06	0.105934	0.757218	7.59285e-07	0.879399	0.964854	6.17732e-06	0.0429587	0.224522	6.03817e-07	0.0315717	0.554678	3.48222e-06	0.561795	0.999559
EC number	2.1.1.61	-1.66e-06	0.291198	0.757218	1.47943e-07	0.902038	0.973239	6.34004e-06	0.0665915	0.263245	3.08472e-08	0.761848	0.881099	-5.70266e-06	0.799415	0.999559
EC number	2.7.7.42	-3.73e-06	0.362775	0.757218	4.21374e-07	0.905355	0.973239	6.77873e-06	0.13136	0.352764	7.782e-09	0.65702	0.830212	-5.43944e-06	0.900607	0.999559
EC number	1.4.1.2	-3.15e-06	0.225423	0.757218	-7.41351e-07	0.921202	0.98072	9.979e-06	0.0635436	0.257002	7.10513e-06	0.136936	0.580568	1.3225e-06	0.899373	0.999559
EC number	2.4.2.3	4.77e-06	0.395005	0.757218	-1.33913e-06	0.929764	0.983055	1.38057e-05	0.0375471	0.217717	-6.17984e-08	0.803012	0.897889	2.75109e-05	0.412475	0.999559
EC number	3.4.21.89	1.1e-05	0.398529	0.757218	4.53258e-06	0.939692	0.983556	8.36087e-06	0.591177	0.738514	5.40505e-06	0.0587404	0.554678	6.80304e-05	0.183695	0.999559
EC number	7.1.1.3	-3.22e-07	0.367738	0.757218	NA	NA	NA	4.80217e-07	0.212076	0.438254	NA	NA	NA	-1.06846e-06	0.887104	0.999559
EC number	4.1.1.68	-9.97e-07	0.170381	0.757218	NA	NA	NA	-2.35017e-07	0.350772	0.542099	NA	NA	NA	1.08085e-05	0.0692662	0.999559
EC number	2.4.1.325	-6.9e-07	0.373546	0.757218	NA	NA	NA	1.52066e-07	0.732419	0.83322	NA	NA	NA	1.36597e-06	0.837102	0.999559
EC number	3.6.1.22	3.8e-06	0.487156	0.77862	7.21489e-06	0.616233	0.903995	1.43414e-05	0.0404234	0.220672	-1.30876e-07	0.325058	0.650116	-6.98587e-06	0.67532	0.999559
EC number	2.2.1.6	1.23e-05	0.491111	0.779488	3.85196e-05	0.514507	0.902929	4.37949e-05	0.0525245	0.237277	4.21456e-06	0.112616	0.558635	3.17039e-06	0.974024	0.999559
EC number	3.3.2.1	-7.93e-07	0.518502	0.786233	1.04883e-06	0.53316	0.902929	3.06522e-06	0.0372137	0.217207	1.14126e-09	0.717071	0.860136	-6.07472e-06	0.748526	0.999559
EC number	1.3.5.2	-1.96e-06	0.529545	0.791471	-3.90371e-07	0.918156	0.979038	6.96405e-07	0.865364	0.918981	-2.05358e-08	0.838278	0.911832	-1.41876e-05	0.221351	0.999559
EC number	2.3.1.28	-1.45e-06	0.670779	0.866909	3.02799e-05	0.234681	0.902929	1.38445e-05	0.0577198	0.24778	2.81525e-07	0.164479	0.580568	-4.45675e-06	0.66928	0.999559
EC number	3.1.13.5	1.24e-06	0.678293	0.870707	-1.30914e-06	0.598575	0.903995	2.6757e-06	0.0825421	0.296172	4.88908e-09	0.32188	0.649481	-4.15015e-06	0.788727	0.999559
EC number	2.7.4.28	7.19e-07	0.711999	0.876618	-4.74709e-07	0.741327	0.933206	4.21208e-06	0.00686589	0.103254	3.95259e-08	0.215959	0.594383	-9.41573e-06	0.418085	0.999559
EC number	2.7.11.33	7.19e-07	0.711999	0.876618	-4.74709e-07	0.741327	0.933206	4.21208e-06	0.00686589	0.103254	3.95259e-08	0.215959	0.594383	-9.41573e-06	0.418085	0.999559
EC number	2.4.99.17	-1.55e-06	0.751924	0.899568	-1.10638e-05	0.638946	0.907726	-3.30917e-05	4.2079e-06	0.0098086	3.01353e-06	0.0365881	0.554678	-1.96626e-06	0.937322	0.999559
EC number	4.3.1.1	-6.46e-07	0.827342	0.926498	7.99576e-06	0.469123	0.902929	6.71918e-06	0.132088	0.353094	1.61608e-06	0.206722	0.587473	-1.54851e-05	0.474318	0.999559
EC number	4.1.2.22	4.45e-07	0.832787	0.927564	-1.59555e-06	0.522282	0.902929	1.06849e-06	0.278817	0.498094	7.94064e-08	0.443956	0.697046	-6.30001e-07	0.379597	0.999559
EC number	2.7.8.37	6.92e-08	0.90165	0.964036	1.10638e-06	0.53316	0.902929	4.13281e-06	0.0137012	0.139258	NA	NA	NA	4.73832e-06	0.799127	0.999559
EC number	1.3.8.7	-3.02e-07	0.182981	0.757218	NA	NA	NA	8.81972e-07	0.03496	0.21095	NA	NA	NA	1.19727e-06	0.848449	0.999559
EC number	5.3.1.28	-3.1e-07	0.932087	0.975412	-2.20897e-06	0.6623	0.91395	1.00949e-05	0.259794	0.482089	1.43421e-08	0.943611	0.970128	-8.05573e-06	0.644748	0.999559
EC number	3.4.22.8	-1.15e-06	0.351186	0.757218	8.27475e-07	0.848373	0.953166	1.55483e-06	0.454349	0.627793	3.99175e-07	0.119633	0.56326	4.16964e-06	0.301888	0.999559
EC number	2.7.1.121	-9.48e-07	0.607453	0.837383	1.43726e-05	0.179325	0.902929	6.25477e-06	0.0412557	0.222272	-2.52916e-08	0.833912	0.909722	-9.69364e-06	0.284137	0.999559
EC number	1.1.1.56	-6.59e-07	0.563834	0.810806	NA	NA	NA	-5.46949e-08	0.387386	0.568996	NA	NA	NA	-1.71661e-06	0.612394	0.999559
EC number	3.2.1.21	1.08e-05	0.65113	0.859448	1.8161e-05	0.790942	0.94752	7.86473e-05	0.012549	0.1348	1.09537e-06	0.441004	0.696609	-1.81847e-05	0.702862	0.999559
EC number	3.2.1.41	6.73e-06	0.109765	0.757218	-1.22152e-05	0.244386	0.902929	2.62186e-06	0.660693	0.787359	7.42183e-07	0.0678229	0.554678	3.48414e-05	0.00969419	0.850258
EC number	2.6.1.92	-1.94e-06	0.0539741	0.757218	7.36447e-07	0.769227	0.939118	8.17995e-07	0.642908	0.772882	-2.04986e-07	0.366048	0.65973	-3.42743e-06	0.368173	0.999559
EC number	2.7.1.56	-5.17e-07	0.205518	0.757218	2.36403e-07	0.772414	0.942285	7.58254e-07	0.270984	0.489295	-1.11257e-07	0.157955	0.580568	-3.5167e-06	0.509237	0.999559
EC number	6.1.1.14	2.99e-06	0.694209	0.872003	1.07948e-05	0.693032	0.919575	-1.5565e-05	0.196657	0.422916	3.54947e-06	0.0814052	0.554678	5.72183e-06	0.895088	0.999559
EC number	1.1.1.18	4.89e-07	0.909595	0.964626	2.27461e-05	0.109549	0.902929	1.92885e-05	0.0111372	0.125265	-6.14127e-07	0.73359	0.866445	-1.09394e-05	0.418382	0.999559
EC number	3.1.3.11	7.99e-06	0.232719	0.757218	2.24246e-05	0.44062	0.902929	1.37829e-05	0.145401	0.371052	2.21955e-06	0.0502506	0.554678	-3.42244e-05	0.430656	0.999559
EC number	4.2.1.113	-3.76e-06	0.111192	0.757218	-2.0646e-06	0.19107	0.902929	2.90598e-06	0.23737	0.464397	2.56465e-08	0.555236	0.750566	-1.5012e-05	0.322723	0.999559
EC number	5.4.99.27	-1.67e-06	0.47498	0.772782	4.91626e-06	0.17571	0.902929	1.91667e-06	0.242174	0.464397	-5.88862e-09	0.149229	0.580568	-1.9652e-05	0.411221	0.999559
EC number	3.5.4.10	2.05e-06	0.654921	0.860129	1.30188e-05	0.398607	0.902929	9.70564e-06	0.107248	0.321808	1.30646e-06	0.165203	0.580568	-5.36062e-06	0.745087	0.999559
EC number	2.3.1.118	-1.15e-06	0.411756	0.757218	5.77649e-07	0.53316	0.902929	5.05779e-06	0.0188675	0.155958	-4.73894e-09	0.244826	0.608703	-2.76953e-05	0.209013	0.999559
EC number	1.6.99.5	-6.93e-07	0.40993	0.757218	3.08732e-06	0.190569	0.902929	2.92145e-06	0.235997	0.46407	-3.19795e-09	0.890662	0.942963	7.95244e-07	0.864957	0.999559
EC number	4.1.99.12	5.34e-06	0.278141	0.757218	1.07708e-05	0.552756	0.902929	6.46439e-06	0.400268	0.58024	1.53931e-06	0.0925131	0.554678	1.12446e-05	0.519733	0.999559
EC number	1.2.1.19	-1.57e-06	0.328053	0.757218	6.89146e-07	0.53316	0.902929	1.41036e-06	0.548387	0.707172	NA	NA	NA	-6.84539e-06	0.757066	0.999559
EC number	5.4.99.29	-5.54e-07	0.28451	0.757218	NA	NA	NA	5.12157e-07	0.43108	0.610108	NA	NA	NA	4.50602e-06	0.587976	0.999559
EC number	5.3.3.18	-2.65e-08	0.854671	0.938867	NA	NA	NA	-1.33915e-07	0.317682	0.512167	NA	NA	NA	6.48712e-07	0.776989	0.999559
EC number	3.6.1.41	2.62e-07	0.895573	0.960152	1.45255e-06	0.420651	0.902929	1.27149e-06	0.283331	0.500131	-5.26824e-09	0.780588	0.889052	-5.77111e-06	0.660577	0.999559
EC number	7.3.2.1	4.96e-06	0.496398	0.780243	3.38456e-05	0.163778	0.902929	2.81067e-06	0.689309	0.806212	-1.34012e-07	0.640945	0.818226	-1.59159e-05	0.50046	0.999559
EC number	4.2.1.40	-7.66e-07	0.663438	0.865286	1.27073e-06	0.535489	0.902929	3.0687e-06	0.216717	0.443894	-2.23474e-08	0.284581	0.618772	-5.84744e-06	0.694617	0.999559
EC number	3.4.23.36	7.86e-06	0.204869	0.757218	1.84287e-05	0.436066	0.902929	-6.41445e-06	0.442425	0.620135	1.20915e-06	0.25996	0.612124	2.53749e-06	0.900868	0.999559
EC number	2.5.1.84	5.1e-07	0.290063	0.757218	1.22497e-07	0.944483	0.984553	9.71041e-07	0.61813	0.755219	-1.69428e-08	0.811594	0.901771	1.08247e-06	0.751837	0.999559
EC number	3.2.1.25	-2.25e-06	0.298444	0.757218	-1.07638e-05	0.0821062	0.902929	1.50717e-05	0.0139426	0.139258	5.18567e-07	0.108023	0.554678	-7.50617e-06	0.339092	0.999559
EC number	4.2.1.12	-8.21e-07	0.40276	0.757218	1.00679e-06	0.53316	0.902929	3.12741e-06	0.201798	0.42641	NA	NA	NA	-7.81556e-06	0.678265	0.999559
EC number	5.3.2.2	-2.31e-07	0.26355	0.757218	1.44024e-07	0.53316	0.902929	2.36676e-07	0.240447	0.464397	NA	NA	NA	-8.0055e-07	0.837382	0.999559
EC number	3.4.19.5	-9.5e-07	0.430045	0.757218	4.73115e-07	0.321871	0.902929	8.80701e-07	0.485609	0.654058	-2.7412e-09	0.549197	0.746191	2.75138e-06	0.815014	0.999559
EC number	2.7.7.3	7.41e-06	0.2015	0.757218	9.20751e-06	0.722516	0.931836	2.45186e-06	0.733368	0.833893	2.58553e-06	0.0144882	0.554678	1.35121e-05	0.421735	0.999559	Pantetheine-phosphate adenylyltransferase	Transferases; Transferring phosphorus-containing groups; Nucleotidyltransferases
EC number	6.3.2.5	6.75e-06	0.213666	0.757218	-5.00267e-06	0.732728	0.933206	7.15268e-06	0.299463	0.500131	1.26818e-06	0.0821859	0.554678	-1.08092e-05	0.499967	0.999559
EC number	6.3.1.2	9.76e-06	0.398068	0.757218	5.5104e-06	0.865022	0.958994	2.27821e-05	0.0929813	0.311602	-1.30079e-07	0.895448	0.945895	-2.56587e-05	0.386168	0.999559
EC number	3.1.1.96	4.17e-06	0.36579	0.757218	-2.01146e-07	0.99125	0.996951	-7.67701e-06	0.442818	0.620135	4.80651e-07	0.690233	0.845184	1.44676e-05	0.478498	0.999559
EC number	4.2.1.79	-7.74e-07	0.486458	0.77862	5.07355e-07	0.53316	0.902929	1.63695e-06	0.123513	0.341906	NA	NA	NA	-7.70681e-06	0.599726	0.999559
EC number	2.3.1.102	-1.03e-07	0.687832	0.871787	NA	NA	NA	6.90922e-07	0.22386	0.448147	2.1547e-09	0.463186	0.706794	-1.81974e-05	0.162442	0.999559
EC number	3.6.3.28	2.66e-06	0.712945	0.876618	-7.24611e-06	0.216833	0.902929	-1.79129e-06	0.601818	0.745731	1.66199e-07	0.0237063	0.554678	-2.1114e-06	0.617574	0.999559
EC number	3.5.1.18	-1.27e-06	0.738784	0.891455	7.68781e-06	0.357446	0.902929	1.98166e-05	0.00514445	0.0955724	6.50756e-07	0.132907	0.579349	-3.31344e-05	0.197537	0.999559
EC number	3.2.1.1	1.23e-06	0.870716	0.947249	4.01458e-05	0.309057	0.902929	2.38278e-05	0.0156366	0.144967	2.58493e-06	0.0112735	0.554678	3.79956e-05	0.231909	0.999559	Alpha-amylase	Hydrolases; Glycosylases; Glycosidases, i.e. enzymes that hydrolyse O- and S-glycosyl compounds
EC number	3.1.21.5	6.47e-08	0.928747	0.973633	-8.05901e-07	0.193788	0.902929	4.10012e-07	0.568763	0.722105	2.68421e-09	0.823821	0.909306	-6.85683e-07	0.745334	0.999559
EC number	2.1.3.9	6.98e-08	0.986402	0.996624	-1.00719e-05	0.251704	0.902929	6.19675e-06	0.334938	0.526815	1.14081e-06	0.058852	0.554678	3.49569e-05	0.0277233	0.999559
EC number	1.17.7.1	-7.28e-07	0.348544	0.757218	3.80769e-07	0.53316	0.902929	1.1115e-06	0.257581	0.479607	9.13039e-09	0.840423	0.912842	-2.48686e-06	0.811619	0.999559
EC number	4.6.1.13	1.33e-06	0.431207	0.757218	8.68183e-07	0.798521	0.950016	5.81101e-06	0.0180699	0.153167	-1.36283e-07	0.355639	0.656725	2.14442e-06	0.638137	0.999559
EC number	1.2.1.77	-8.27e-07	0.299377	0.757218	NA	NA	NA	-4.24566e-07	0.313781	0.509703	NA	NA	NA	3.98095e-06	0.34483	0.999559
EC number	2.1.1.130	9.46e-07	0.607336	0.837383	5.43647e-06	0.173198	0.902929	2.05325e-06	0.599969	0.744709	4.10485e-08	0.0799099	0.554678	6.49308e-06	0.147321	0.999559
EC number	1.14.13.127	-3.75e-07	0.821223	0.924282	NA	NA	NA	4.79302e-07	0.773338	0.859683	-5.17614e-09	0.57799	0.766493	-5.23328e-06	0.804412	0.999559
EC number	3.1.3.27	-1.16e-07	0.973548	0.993297	-4.70531e-06	0.416074	0.902929	8.18994e-06	0.257601	0.479607	-1.36831e-07	0.59133	0.77927	3.00308e-05	0.183579	0.999559
EC number	1.1.1.282	-1.31e-06	0.308689	0.757218	8.81802e-07	0.315366	0.902929	1.26781e-06	0.104662	0.321009	NA	NA	NA	-1.70885e-05	0.121028	0.999559
EC number	3.1.3.13	3.7e-07	0.370258	0.757218	-4.8954e-07	0.0794021	0.902929	-1.01736e-06	0.105449	0.321603	2.22235e-08	0.280184	0.617133	9.1481e-08	0.802165	0.999559
EC number	1.1.1.38	-2.22e-06	0.176945	0.757218	1.25041e-06	0.405267	0.902929	1.16793e-06	0.525386	0.690736	-9.37975e-09	0.740501	0.869813	-2.05728e-05	0.274647	0.999559
EC number	5.3.1.35	6.12e-08	0.494816	0.780243	NA	NA	NA	-2.71882e-07	0.451638	0.627392	NA	NA	NA	1.38657e-06	0.685866	0.999559
EC number	2.6.1.81	-1.59e-06	0.308686	0.757218	4.55498e-07	0.53316	0.902929	6.89878e-07	0.682909	0.801945	NA	NA	NA	-1.49229e-05	0.384858	0.999559
EC number	2.6.1.37	-5.28e-06	0.190925	0.757218	2.06628e-06	0.811908	0.952204	5.64548e-06	0.375197	0.559912	-1.35577e-08	0.934725	0.966786	6.82864e-06	0.513454	0.999559
EC number	3.2.1.93	-6.84e-07	0.789321	0.910278	3.87542e-07	0.897513	0.973239	6.84763e-06	0.0173599	0.151212	NA	NA	NA	-1.44011e-05	0.460731	0.999559
EC number	3.3.1.1	2.54e-06	0.598691	0.831066	5.56515e-06	0.460049	0.902929	-2.1454e-06	0.710244	0.820406	-1.44193e-07	0.465418	0.707941	6.57068e-06	0.546715	0.999559
EC number	5.3.3.10	-1.43e-06	0.195598	0.757218	NA	NA	NA	-4.48251e-07	0.352877	0.542942	-1.08669e-09	0.367249	0.65973	6.0552e-06	0.409732	0.999559
EC number	2.7.7.89	-1.56e-06	0.606189	0.837109	-8.54783e-07	0.670291	0.91395	4.38259e-06	0.0998808	0.317196	7.14145e-09	0.680577	0.840218	-5.85607e-06	0.77686	0.999559
EC number	6.4.1.2	-9.24e-06	0.141591	0.757218	2.34293e-05	0.252208	0.902929	3.79096e-05	0.000295981	0.0350958	2.00157e-06	0.0822176	0.554678	-3.67198e-05	0.408726	0.999559
EC number	1.3.1.26	-1.84e-06	0.289388	0.757218	3.34561e-06	0.578632	0.903995	7.3785e-06	0.0703697	0.273284	7.25183e-07	0.235602	0.602094	9.28444e-08	0.989566	0.999559
EC number	3.3.2.10	2.8e-06	0.0547394	0.757218	-1.4226e-06	0.717155	0.931836	1.50822e-06	0.242439	0.464397	6.59477e-09	0.468187	0.708751	1.42855e-07	0.923951	0.999559
EC number	3.2.1.4	2.23e-06	0.756506	0.901829	2.61653e-06	0.89013	0.96876	-6.87725e-06	0.642043	0.77264	1.35628e-06	0.278704	0.617133	1.406e-06	0.955186	0.999559
EC number	6.4.1.3	-4.61e-06	0.0982488	0.757218	-3.59339e-06	0.52716	0.902929	7.77442e-06	0.17403	0.40392	2.10062e-06	0.0159696	0.554678	3.31582e-06	0.799043	0.999559
EC number	3.2.1.55	9.01e-06	0.452128	0.760732	3.73181e-07	0.990863	0.996951	7.0682e-05	0.0013468	0.0523231	2.30756e-06	0.173789	0.580568	4.1591e-05	0.236087	0.999559	Non-reducing end alpha-L-arabinofuranosidase	Hydrolases; Glycosylases; Glycosidases, i.e. enzymes that hydrolyse O- and S-glycosyl compounds
EC number	2.7.7.81	-1.11e-06	0.326868	0.757218	-8.40074e-07	0.739433	0.933206	5.33933e-08	0.977339	0.987506	-3.08351e-07	0.216867	0.595788	-5.34898e-06	0.11129	0.999559
EC number	1.2.1.38	6.36e-06	0.212087	0.757218	6.54111e-06	0.788829	0.94752	4.26301e-06	0.546113	0.705648	6.05532e-07	0.281227	0.617133	3.02129e-05	0.0619063	0.999559
EC number	2.7.7.85	8.81e-06	0.069268	0.757218	4.61389e-06	0.847633	0.953166	-3.03951e-05	0.00108468	0.0486229	1.64683e-06	0.0463568	0.554678	2.82429e-05	0.240878	0.999559
EC number	2.6.1.88	-1.64e-06	0.245971	0.757218	1.8262e-06	0.466931	0.902929	2.03269e-06	0.268639	0.489202	NA	NA	NA	-3.10113e-06	0.883091	0.999559
EC number	2.3.3.16	-4.24e-07	0.860034	0.940966	-2.76811e-06	0.2115	0.902929	1.03314e-06	0.451265	0.62725	-4.10911e-09	0.415806	0.68591	-1.72935e-06	0.905654	0.999559
EC number	1.1.3.15	3.49e-06	0.546799	0.796446	2.90293e-05	0.170787	0.902929	8.1992e-06	0.0427796	0.224522	3.59522e-07	0.439007	0.696609	-7.6713e-06	0.520095	0.999559
EC number	1.3.5.3	-1.01e-06	0.358013	0.757218	5.32144e-07	0.53316	0.902929	1.93385e-06	0.0947174	0.311753	NA	NA	NA	-8.70584e-06	0.427946	0.999559
EC number	1.14.13.59	-6.99e-08	0.640737	0.853834	NA	NA	NA	1.2117e-07	0.476848	0.645115	NA	NA	NA	-6.86027e-06	0.273051	0.999559
EC number	1.1.5.12	-7.46e-08	0.855755	0.939185	NA	NA	NA	7.56809e-07	0.0138229	0.139258	NA	NA	NA	2.13675e-06	0.749552	0.999559
EC number	1.1.1.79	-3.38e-06	0.304833	0.757218	7.7823e-06	0.147691	0.902929	8.74754e-06	0.0131753	0.138985	2.21004e-09	0.471191	0.709625	-9.08806e-06	0.777946	0.999559
EC number	3.5.1.105	-3.89e-07	0.406109	0.757218	3.60585e-07	0.53316	0.902929	4.73525e-07	0.308939	0.506267	NA	NA	NA	-8.53137e-06	0.232185	0.999559
EC number	1.8.1.14	-5.75e-06	0.0295909	0.757218	2.35394e-06	0.862967	0.958072	-2.40285e-06	0.585639	0.734173	8.9181e-07	0.118156	0.56326	-2.35317e-06	0.824646	0.999559
EC number	2.4.1.246	1.74e-06	0.565662	0.811916	7.08148e-06	0.253371	0.902929	3.16345e-06	0.372053	0.558079	5.0269e-08	0.461923	0.706305	5.12459e-06	0.398152	0.999559
EC number	4.2.2.n2	-8.14e-07	0.141759	0.757218	1.2695e-07	0.53316	0.902929	1.00118e-06	0.0682837	0.267063	NA	NA	NA	4.76239e-06	0.513438	0.999559
EC number	1.2.1.22	-2.5e-06	0.161095	0.757218	-2.68286e-06	0.63337	0.904391	7.63437e-06	0.0173851	0.151212	1.57893e-07	0.561329	0.752452	-1.01821e-05	0.432296	0.999559
EC number	4.1.1.37	-2.24e-06	0.220269	0.757218	1.14543e-06	0.450645	0.902929	8.41874e-06	0.00264803	0.0709999	1.85303e-08	0.400986	0.680115	-2.81763e-06	0.889152	0.999559
EC number	4.2.99.20	-1.84e-06	0.212993	0.757218	7.62802e-07	0.399466	0.902929	3.44272e-06	0.0429518	0.224522	1.40448e-09	0.479899	0.713136	-8.40084e-06	0.480341	0.999559
EC number	3.2.1.15	-5.45e-06	0.163831	0.757218	-3.30976e-06	0.850011	0.953166	2.62474e-05	0.00913302	0.11743	-2.60225e-07	0.358903	0.656725	1.96037e-05	0.229442	0.999559
EC number	6.2.1.48	-2.02e-07	0.268827	0.757218	2.4055e-07	0.53316	0.902929	9.2061e-07	0.0111776	0.125265	NA	NA	NA	6.75933e-06	0.221543	0.999559
EC number	3.4.24.71	-3.02e-06	0.217849	0.757218	-2.78924e-06	0.640312	0.907726	1.07706e-05	0.0116143	0.127103	7.6232e-07	0.214897	0.594383	-7.62069e-06	0.419552	0.999559
EC number	1.1.1.261	3.83e-06	0.221403	0.757218	3.69944e-06	0.716676	0.931836	3.83072e-06	0.0941941	0.311602	-2.78571e-08	0.171043	0.580568	1.12422e-06	0.661973	0.999559
EC number	2.4.2.18	5.46e-06	0.422229	0.757218	7.33298e-06	0.748244	0.933206	1.00851e-05	0.0901184	0.306741	8.28905e-08	0.756832	0.879356	-2.70576e-05	0.21219	0.999559
EC number	2.8.3.21	-1.08e-07	0.128119	0.757218	NA	NA	NA	3.41494e-07	0.158415	0.386085	NA	NA	NA	4.94407e-06	0.300451	0.999559
EC number	2.7.4.29	-4.68e-07	0.345025	0.757218	NA	NA	NA	3.98863e-08	0.921348	0.952822	NA	NA	NA	1.75835e-06	0.708989	0.999559
EC number	3.4.11.2	-2.3e-06	0.534258	0.791471	2.36908e-07	0.958993	0.986889	9.50129e-06	0.00635196	0.102623	-2.80878e-08	0.601845	0.783653	-2.30982e-05	0.407432	0.999559
EC number	3.2.1.52	-3.71e-06	0.695638	0.872657	3.0588e-05	0.319391	0.902929	5.28018e-05	0.0105532	0.123141	1.62673e-06	0.211427	0.593897	1.17828e-05	0.750021	0.999559
EC number	4.1.3.38	-3.99e-07	0.780675	0.90778	-1.29004e-07	0.965493	0.990156	-7.12604e-07	0.753478	0.848892	-7.0164e-08	0.338286	0.655445	-3.94455e-06	0.636523	0.999559
EC number	1.4.1.3	-3.16e-06	0.231006	0.757218	-1.66344e-06	0.849705	0.953166	9.37906e-06	0.0663287	0.263184	1.11728e-07	0.945305	0.971203	1.23038e-05	0.244999	0.999559
EC number	1.17.99.6	2.99e-06	0.589037	0.826399	9.0103e-06	0.607127	0.903995	-1.11471e-05	0.0969405	0.313911	3.95966e-07	0.556866	0.750768	-2.19466e-05	0.204014	0.999559
EC number	1.3.8.13	-1.24e-07	0.317755	0.757218	3.51041e-07	0.53316	0.902929	6.08458e-07	0.0381074	0.218789	NA	NA	NA	5.15935e-06	0.356586	0.999559
EC number	1.3.8.8	-3.02e-07	0.182981	0.757218	NA	NA	NA	8.81972e-07	0.03496	0.21095	NA	NA	NA	1.77136e-08	0.997706	0.999559
EC number	2.7.3.9	8.39e-06	0.479942	0.777111	2.76219e-05	0.355833	0.902929	1.87353e-05	0.179649	0.406813	1.1368e-06	0.146639	0.580568	-2.97681e-05	0.639699	0.999559
EC number	1.17.1.5	3.84e-06	0.355199	0.757218	-5.70811e-06	0.472661	0.902929	8.09315e-06	0.130611	0.351564	-4.7146e-07	0.27492	0.617133	-5.39646e-07	0.988081	0.999559
EC number	4.2.1.68	5.99e-07	0.0470703	0.757218	NA	NA	NA	1.06535e-06	0.0081503	0.111101	NA	NA	NA	-3.29587e-06	0.114947	0.999559
EC number	2.1.1.185	1.5e-06	0.593799	0.828634	-4.98314e-06	0.117474	0.902929	8.29441e-07	0.902442	0.940784	2.70371e-07	0.117377	0.56326	6.4658e-06	0.862291	0.999559
EC number	4.1.99.22	1.46e-05	0.0638015	0.757218	1.21434e-05	0.479774	0.902929	1.02315e-05	0.167315	0.395545	1.69186e-07	0.177655	0.580568	-1.08052e-05	0.447964	0.999559
EC number	3.1.3.10	-1.95e-06	0.307706	0.757218	6.81277e-07	0.393068	0.902929	2.24386e-06	0.235749	0.46407	2.50242e-10	0.960003	0.978917	-2.48569e-05	0.296359	0.999559
EC number	1.1.1.8	-8.27e-07	0.377599	0.757218	4.66066e-07	0.270384	0.902929	6.59549e-07	0.527923	0.692659	-6.30417e-08	0.0910803	0.554678	-6.91277e-06	0.54872	0.999559
EC number	4.1.1.3	4.89e-06	0.216344	0.757218	4.20174e-07	0.977709	0.995213	-2.32233e-07	0.979991	0.988787	9.64238e-07	0.0767032	0.554678	-1.16727e-05	0.425894	0.999559
EC number	2.1.1.189	1.11e-05	0.145327	0.757218	-4.882e-07	0.983054	0.996951	1.64918e-06	0.826554	0.893317	8.44171e-08	0.320828	0.649481	-1.81302e-05	0.295931	0.999559
EC number	1.14.13.107	-6.28e-07	0.321741	0.757218	NA	NA	NA	5.14499e-07	0.320744	0.515299	NA	NA	NA	-8.25479e-06	0.169308	0.999559
EC number	3.6.1.31	3.36e-06	0.542022	0.793399	4.99158e-05	0.0352159	0.902929	8.99442e-06	0.311513	0.508017	3.31217e-06	0.0643705	0.554678	2.14495e-05	0.171474	0.999559	Phosphoribosyl-ATP diphosphatase	Hydrolases; Acting on acid anhydrides; In phosphorus-containing anhydrides	HISTSYN-PWY	2	3.6.1.31: Phosphoribosyl-ATP diphosphatase	Phosphoribosyl-AMP
EC number	3.6.5.n1	2.88e-06	0.544134	0.794864	-1.56784e-05	0.42113	0.902929	-3.48002e-05	5.28649e-05	0.0226452	1.92282e-06	0.0731815	0.554678	-7.72368e-06	0.694001	0.999559
EC number	2.3.1.242	-3.65e-07	0.616482	0.840823	NA	NA	NA	3.6605e-07	0.383679	0.564619	-1.06079e-08	0.386176	0.673791	-1.1644e-06	0.869015	0.999559
EC number	2.5.1.64	-2.74e-07	0.705016	0.876266	NA	NA	NA	3.23568e-06	0.0230621	0.167469	NA	NA	NA	-1.31283e-06	0.918726	0.999559
EC number	1.1.1.34	3.59e-07	0.712902	0.876618	2.85192e-06	0.251364	0.902929	1.40203e-07	0.791602	0.873272	NA	NA	NA	-1.50936e-07	0.620234	0.999559
EC number	2.3.1.111	2.45e-08	0.798573	0.914202	2.43415e-07	0.53316	0.902929	2.53741e-07	0.0347331	0.21095	NA	NA	NA	3.58631e-06	0.0088148	0.850258
EC number	5.3.1.17	-1.73e-05	0.215547	0.757218	-7.027e-06	0.740622	0.933206	7.46932e-06	0.471328	0.640621	4.81045e-06	0.0473387	0.554678	-2.54089e-05	0.751177	0.999559
EC number	4.2.1.70	-3.88e-06	0.239552	0.757218	3.87365e-06	0.61261	0.903995	7.98592e-06	0.320984	0.515299	-1.13898e-07	0.495896	0.720713	-4.62995e-05	0.379223	0.999559
EC number	2.1.1.170	-1.05e-06	0.184363	0.757218	1.5972e-08	0.98704	0.996951	1.1165e-06	0.516737	0.682096	-4.44925e-09	0.214326	0.594383	-4.99047e-06	0.707985	0.999559
EC number	3.1.1.41	2.26e-06	0.284911	0.757218	3.24963e-06	0.355444	0.902929	4.99146e-06	0.0171328	0.150172	5.91789e-08	0.662331	0.834871	1.87668e-06	0.575706	0.999559	Cephalosporin-C deacetylase	Hydrolases; Acting on ester bonds; Carboxylic-ester hydrolases
EC number	4.2.1.7	-1.17e-06	0.57491	0.815779	7.91897e-07	0.648208	0.912169	1.38564e-05	0.010724	0.123141	1.11796e-07	0.167382	0.580568	-2.94173e-05	0.497407	0.999559
EC number	1.1.1.17	-1.17e-06	0.718398	0.88115	7.96828e-06	0.489695	0.902929	5.13318e-06	0.0451124	0.225957	9.32455e-08	0.297435	0.630361	2.1719e-05	0.381749	0.999559
EC number	5.3.3.14	-9.42e-07	0.28983	0.757218	NA	NA	NA	1.547e-06	0.191575	0.419275	NA	NA	NA	-4.75275e-06	0.691562	0.999559
EC number	1.3.7.8	4.87e-06	0.252725	0.757218	7.45473e-06	0.549542	0.902929	8.6489e-06	0.00264993	0.0709999	2.95912e-08	0.232022	0.601618	6.76802e-06	0.468863	0.999559	Benzoyl-CoA reductase	Oxidoreductases; Acting on the CH-CH group of donors; With an iron-sulfur protein as acceptor
EC number	3.5.3.3	3.74e-08	0.0579816	0.757218	NA	NA	NA	3.05445e-08	0.447983	0.623804	NA	NA	NA	-3.1092e-06	0.187997	0.999559
EC number	2.1.1.178	2.51e-07	0.944108	0.97975	2.01266e-06	0.827689	0.952643	1.15269e-05	0.0137356	0.139258	9.38998e-08	0.373384	0.663598	-1.12376e-05	0.583707	0.999559
EC number	3.2.1.45	2e-06	0.249382	0.757218	-2.71269e-06	0.0894617	0.902929	9.98227e-07	0.167908	0.395545	1.3183e-08	0.402628	0.680115	7.76881e-07	0.526464	0.999559
EC number	2.7.6.5	1.07e-05	0.397013	0.757218	3.38186e-05	0.464054	0.902929	1.74826e-05	0.128221	0.347722	3.05229e-07	0.713609	0.860136	-2.2672e-05	0.192231	0.999559
EC number	4.1.1.70	8.59e-06	0.401034	0.757218	2.18638e-05	0.505078	0.902929	-2.07747e-05	0.251575	0.473236	3.59554e-06	0.00531251	0.554678	4.67688e-06	0.864241	0.999559
EC number	5.4.99.62	-1.04e-06	0.680517	0.871003	7.6527e-06	0.175972	0.902929	9.58677e-06	0.00465166	0.0951143	4.39885e-08	0.0898509	0.554678	-1.03331e-05	0.4181	0.999559
EC number	1.2.1.8	-3.59e-06	0.184698	0.757218	1.79569e-07	0.53316	0.902929	6.6386e-07	0.743323	0.842102	4.47147e-09	0.48833	0.716027	-1.54445e-05	0.518354	0.999559
EC number	4.1.99.3	-1.79e-06	0.30869	0.757218	3.06031e-07	0.53316	0.902929	1.10683e-06	0.36469	0.552366	NA	NA	NA	-9.54209e-06	0.523562	0.999559
EC number	2.1.1.64	-2.32e-06	0.133667	0.757218	1.77711e-06	0.762894	0.93819	8.67072e-06	0.00789335	0.10952	4.12707e-07	0.215915	0.594383	2.1238e-06	0.906122	0.999559
EC number	2.3.1.54	9.17e-06	0.214245	0.757218	6.58558e-06	0.782993	0.944805	2.50401e-05	0.0909968	0.309203	2.20475e-06	0.00421942	0.554678	2.30868e-06	0.976962	0.999559	Formate C-acetyltransferase	Transferases; Acyltransferases; Transferring groups other than aminoacyl groups
EC number	5.4.99.22	-5.71e-07	0.365731	0.757218	6.07769e-07	0.53316	0.902929	4.17055e-06	0.110107	0.324887	4.10056e-09	0.444397	0.697046	8.20726e-06	0.632778	0.999559
EC number	3.5.1.1	2.01e-06	0.609968	0.838041	-8.53324e-06	0.414713	0.902929	2.1026e-05	0.00366892	0.081468	5.32774e-07	0.0971501	0.554678	2.57485e-05	0.49343	0.999559
EC number	1.1.1.131	-2.18e-06	0.298934	0.757218	-1.25345e-06	0.860255	0.957079	7.1024e-06	0.0988829	0.315494	1.51008e-07	0.318167	0.649481	2.01704e-06	0.81643	0.999559
EC number	3.2.1.80	-9.78e-07	0.763823	0.902839	2.79711e-06	0.794114	0.948409	6.2563e-06	0.155819	0.384025	2.17058e-09	0.986654	0.992047	1.70898e-06	0.850172	0.999559
EC number	6.3.2.49	-5.36e-08	0.973515	0.993297	3.19174e-06	0.491079	0.902929	7.10605e-07	0.718518	0.825464	5.08717e-09	0.921167	0.960178	-1.41582e-06	0.347778	0.999559
EC number	2.7.1.184	-5.71e-07	0.220886	0.757218	3.38529e-07	0.53316	0.902929	6.59675e-07	0.337117	0.528816	NA	NA	NA	-4.53372e-06	0.591202	0.999559
EC number	2.7.1.6	5.97e-06	0.280968	0.757218	7.14373e-06	0.734061	0.933206	9.25012e-07	0.891671	0.93415	9.24931e-07	0.00993585	0.554678	-1.56541e-05	0.409731	0.999559
EC number	4.1.1.47	-1.86e-06	0.332006	0.757218	1.24074e-07	0.906528	0.973239	3.54303e-06	0.150272	0.378687	NA	NA	NA	-2.64226e-05	0.30367	0.999559
EC number	2.3.1.46	-1.07e-06	0.466562	0.768074	1.55161e-07	0.53316	0.902929	8.87476e-07	0.530288	0.693288	-2.23515e-09	0.722955	0.863402	-1.33935e-05	0.32719	0.999559
EC number	2.7.1.60	-1e-06	0.534678	0.791471	4.78518e-06	0.16436	0.902929	4.3144e-06	0.01805	0.153167	-2.55565e-09	0.928478	0.965153	2.6762e-06	0.891653	0.999559
EC number	3.2.1.78	-2.16e-06	0.54006	0.793156	3.63498e-06	0.740445	0.933206	-5.52176e-06	0.544347	0.704538	1.87915e-06	0.26707	0.612652	-2.00827e-06	0.898091	0.999559
EC number	4.1.1.31	-1.76e-06	0.722037	0.88115	1.10071e-06	0.825034	0.952627	7.5252e-06	0.0437228	0.225957	-1.30073e-08	0.599509	0.782649	-1.14658e-05	0.642796	0.999559
EC number	3.5.4.9	4.9e-06	0.397066	0.757218	1.96015e-05	0.401471	0.902929	6.32731e-06	0.431905	0.610866	2.07079e-06	0.185529	0.580568	-1.92376e-05	0.395081	0.999559
EC number	3.5.3.12	3.33e-06	0.322856	0.757218	-1.38344e-05	0.19369	0.902929	1.01216e-05	0.0177529	0.152105	-1.19891e-07	0.673258	0.840218	-1.26059e-06	0.854918	0.999559
EC number	1.17.4.1	-2.07e-05	0.0527708	0.757218	1.87106e-05	0.439359	0.902929	3.03083e-05	0.0726578	0.27719	7.57121e-07	0.39423	0.680115	-7.48038e-05	0.416188	0.999559
EC number	1.8.4.8	5.31e-07	0.757153	0.901829	-6.06778e-07	0.854922	0.954068	-2.09607e-06	0.27096	0.489295	-2.78369e-08	0.0391322	0.554678	-9.33021e-06	0.45778	0.999559
EC number	3.1.2.28	-9.94e-07	0.275525	0.757218	1.2313e-06	0.410873	0.902929	1.8073e-06	0.138016	0.35986	-1.37217e-08	0.379989	0.669781	4.71197e-07	0.962591	0.999559
EC number	2.1.1.80	1.65e-06	0.30962	0.757218	4.4603e-06	0.347972	0.902929	5.24176e-06	0.328659	0.520804	2.97304e-07	0.261403	0.612124	-1.27886e-05	0.476385	0.999559
EC number	1.1.1.2	2.44e-06	0.402046	0.757218	-7.42102e-06	0.132944	0.902929	2.49793e-06	0.609116	0.748865	6.13618e-08	0.628315	0.806601	5.18114e-05	0.0037179	0.646539
EC number	1.2.98.1	4.78e-08	0.922724	0.969906	NA	NA	NA	-2.81151e-07	0.368731	0.555039	NA	NA	NA	-6.40756e-06	0.22463	0.999559
EC number	2.1.1.152	NA	NA	NA	NA	NA	NA	NA	NA	NA	NA	NA	NA	-2.28931e-06	0.187721	0.999559
EC number	2.7.1.73	-2.08e-06	0.245166	0.757218	7.04162e-07	0.282798	0.902929	1.53042e-06	0.625264	0.759827	NA	NA	NA	-9.40808e-06	0.650005	0.999559
EC number	6.1.1.6	4.16e-06	0.516375	0.785797	1.65756e-05	0.556452	0.902929	-2.44976e-05	0.00664872	0.103254	4.83582e-06	0.0197035	0.554678	-2.46013e-05	0.461852	0.999559
EC number	4.3.1.9	NA	NA	NA	NA	NA	NA	NA	NA	NA	NA	NA	NA	-3.30987e-06	0.22526	0.999559
EC number	3.5.4.1	-2.93e-06	0.349936	0.757218	8.5504e-07	0.375188	0.902929	9.15096e-07	0.603907	0.746668	4.36427e-09	0.606332	0.78881	-1.7266e-05	0.506842	0.999559
EC number	1.16.8.1	NA	NA	NA	NA	NA	NA	NA	NA	NA	NA	NA	NA	-2.29909e-07	0.444515	0.999559
EC number	1.13.11.15	-1.69e-06	0.394611	0.757218	1.08716e-06	0.697034	0.919575	4.1407e-09	0.993571	0.996135	-2.80034e-09	0.51825	0.728739	9.26011e-06	0.20661	0.999559
EC number	1.11.1.1	1.37e-05	0.117694	0.757218	9.39387e-06	0.75595	0.935099	1.24851e-05	0.299047	0.500131	6.17592e-06	0.230991	0.601618	-7.96695e-06	0.690632	0.999559
EC number	3.1.1.77	1.11e-08	0.54738	0.796802	NA	NA	NA	3.39406e-08	0.271354	0.489295	NA	NA	NA	-2.83796e-06	0.119749	0.999559
EC number	1.2.4.4	-1.3e-07	0.711731	0.876618	-4.76272e-07	0.0881507	0.902929	1.72422e-06	0.114683	0.32925	6.63989e-08	0.372838	0.663412	-7.76743e-07	0.78174	0.999559
EC number	1.3.98.3	-7.58e-07	0.799422	0.914731	-1.89373e-06	0.822246	0.952627	6.92351e-06	0.131883	0.353094	6.63706e-08	0.528289	0.734878	-1.36439e-05	0.63863	0.999559
EC number	3.5.4.12	-2.18e-07	0.906946	0.964036	-6.41716e-06	0.415067	0.902929	5.75442e-06	0.193968	0.420205	4.36496e-07	0.086316	0.554678	1.92264e-06	0.770223	0.999559
EC number	2.7.1.51	3.59e-08	0.985913	0.996624	1.8059e-06	0.510788	0.902929	6.25603e-06	0.0613618	0.253112	-9.98851e-08	0.0519504	0.554678	-1.25595e-05	0.546946	0.999559
EC number	3.4.17.13	-4.41e-06	0.049816	0.757218	7.73897e-06	0.170533	0.902929	1.40465e-05	0.000979782	0.0465589	2.89999e-07	0.130605	0.579349	-5.57386e-06	0.79706	0.999559
EC number	2.6.1.85	-5.13e-06	0.155019	0.757218	-6.33705e-06	0.500202	0.902929	1.71985e-05	0.00348304	0.0795978	-2.55958e-07	0.402102	0.680115	-2.56214e-05	0.281048	0.999559
EC number	3.4.11.23	-1.34e-06	0.423498	0.757218	8.77472e-07	0.53316	0.902929	4.72274e-06	0.0417007	0.22379	-6.48574e-09	0.171172	0.580568	-4.75568e-06	0.834306	0.999559
EC number	2.4.2.28	1.66e-07	0.396526	0.757218	-8.37312e-07	0.0843132	0.902929	1.00862e-06	0.123968	0.341906	1.3072e-08	0.276304	0.617133	-2.44274e-06	0.310226	0.999559
EC number	3.1.1.4	-6.15e-07	0.387101	0.757218	3.92429e-07	0.53316	0.902929	4.97898e-07	0.476308	0.644759	NA	NA	NA	-8.68329e-06	0.315318	0.999559
EC number	1.3.1.54	4.85e-06	0.175328	0.757218	-6.25127e-06	0.537785	0.902929	2.64774e-06	0.599758	0.744709	-1.27206e-08	0.66431	0.835961	-2.95937e-07	0.959623	0.999559
EC number	3.1.21.3	-1.08e-05	0.239816	0.757218	2.07321e-05	0.630847	0.903995	-3.38357e-05	0.014912	0.143045	4.65825e-07	0.281613	0.617133	3.1349e-05	0.190902	0.999559
EC number	4.3.2.2	8.03e-06	0.181248	0.757218	1.26732e-05	0.643365	0.909624	-1.34557e-05	0.0366401	0.215095	2.56384e-06	0.146701	0.580568	7.31185e-06	0.619533	0.999559
EC number	3.2.1.37	8.98e-06	0.397105	0.757218	-7.2989e-07	0.980605	0.996408	2.11218e-05	0.175989	0.404253	1.54361e-06	0.105514	0.554678	1.08861e-06	0.967333	0.999559
EC number	2.2.1.2	5.71e-06	0.470223	0.770073	1.14534e-05	0.661029	0.913578	1.90598e-05	0.0285711	0.190124	1.78186e-06	0.555766	0.750566	-1.23468e-05	0.737862	0.999559
EC number	5.4.2.6	2.39e-06	0.495795	0.780243	9.6212e-06	0.23074	0.902929	7.90175e-06	0.115358	0.32925	1.44783e-06	0.176926	0.580568	-4.85506e-06	0.658552	0.999559
EC number	2.7.7.12	5.44e-06	0.524302	0.790788	3.20024e-05	0.348956	0.902929	3.68303e-07	0.964526	0.978803	1.15527e-06	0.0227024	0.554678	-1.71e-05	0.380333	0.999559
EC number	1.1.1.355	-7.52e-08	0.642634	0.855397	3.34446e-08	0.887365	0.968256	4.67564e-07	0.453108	0.627433	1.21649e-08	0.295397	0.627613	-7.20145e-07	0.445056	0.999559
EC number	3.2.1.187	-2.9e-07	0.664555	0.866047	1.67054e-06	0.109843	0.902929	6.25367e-07	0.605006	0.746981	-5.35485e-08	0.422209	0.689308	3.294e-06	0.000568156	0.646539
EC number	3.1.3.104	-2.14e-07	0.693668	0.871787	2.30651e-06	0.258133	0.902929	2.02615e-06	0.116732	0.331428	3.32683e-08	0.177009	0.580568	-3.73253e-06	0.561706	0.999559
EC number	5.4.99.24	8.71e-07	0.77111	0.905566	7.1956e-07	0.901139	0.973239	4.81907e-06	0.0505858	0.234168	1.50274e-07	0.491687	0.71884	-1.64062e-05	0.227411	0.999559
EC number	6.3.1.5	-6.86e-07	0.807621	0.919227	2.01938e-06	0.612795	0.903995	-3.34881e-06	0.490753	0.656686	2.85804e-07	0.0647023	0.554678	-6.94605e-06	0.575526	0.999559
EC number	6.3.2.14	-6.26e-08	0.872713	0.948113	NA	NA	NA	1.46104e-07	0.795992	0.874979	NA	NA	NA	-1.07741e-05	0.0889035	0.999559
EC number	1.14.16.1	NA	NA	NA	NA	NA	NA	9.05423e-09	0.300874	0.500131	NA	NA	NA	-3.19062e-06	0.16383	0.999559
EC number	4.2.1.41	NA	NA	NA	NA	NA	NA	NA	NA	NA	NA	NA	NA	-2.66301e-06	0.278936	0.999559
EC number	5.1.3.14	-1.09e-05	0.0389887	0.757218	1.03353e-05	0.433421	0.902929	2.57231e-05	0.0134227	0.139258	7.7067e-07	0.0763696	0.554678	2.76701e-06	0.908707	0.999559
EC number	1.7.1.15	-5.19e-07	0.371401	0.757218	6.32396e-07	0.53316	0.902929	2.07735e-06	0.0463573	0.228917	NA	NA	NA	9.97908e-06	0.503142	0.999559
EC number	5.3.1.14	-2.58e-06	0.517881	0.785797	3.61368e-06	0.775838	0.944293	4.29197e-06	0.60502	0.746981	2.14958e-06	0.0140008	0.554678	1.8905e-06	0.92292	0.999559
EC number	4.2.2.8	-4.76e-07	0.687198	0.871787	-1.01285e-06	0.857997	0.955865	3.62062e-06	0.153102	0.380512	-6.26983e-08	0.348758	0.656725	-1.91375e-06	0.771849	0.999559
EC number	3.2.1.99	-1.45e-06	0.721481	0.88115	-1.24527e-05	0.467484	0.902929	1.61321e-05	0.0530768	0.238181	1.43797e-07	0.805724	0.898577	1.24565e-05	0.367341	0.999559
EC number	1.17.1.4	-1.11e-06	0.757613	0.901829	8.66347e-06	0.196219	0.902929	7.07858e-06	0.116066	0.330343	2.65857e-08	0.680311	0.840218	-8.78973e-06	0.851764	0.999559
EC number	3.5.1.11	8.63e-07	0.285242	0.757218	-5.11263e-07	0.827828	0.952643	1.69482e-06	0.00863595	0.114377	1.16342e-08	0.764846	0.882081	9.76094e-06	0.00919098	0.850258
EC number	1.14.13.142	NA	NA	NA	NA	NA	NA	NA	NA	NA	NA	NA	NA	-2.32015e-06	0.233184	0.999559
EC number	1.5.1.34	-2.06e-06	0.145024	0.757218	-3.69364e-06	0.516394	0.902929	9.36443e-06	0.0234131	0.167926	6.59032e-08	0.40085	0.680115	-1.89824e-06	0.904061	0.999559
EC number	4.1.1.20	6.44e-06	0.28478	0.757218	4.78266e-05	0.09672	0.902929	1.57757e-05	0.0398891	0.219814	1.14252e-06	0.100622	0.554678	-1.55569e-05	0.468854	0.999559
EC number	6.2.1.20	-6.21e-07	0.364163	0.757218	1.806e-07	0.53316	0.902929	2.98505e-07	0.594953	0.740831	NA	NA	NA	2.3046e-06	0.776871	0.999559
EC number	1.1.1.1	7.81e-06	0.325197	0.757218	1.07782e-05	0.625647	0.903995	1.70896e-05	0.0433774	0.225196	9.43388e-07	0.165782	0.580568	-4.28372e-05	0.426528	0.999559
EC number	4.2.1.49	-5.55e-06	0.113526	0.757218	-3.53985e-06	0.714051	0.930864	1.29304e-06	0.784447	0.868255	1.56465e-06	0.227913	0.601618	-3.09896e-07	0.98453	0.999559
EC number	4.3.1.19	-3.48e-06	0.60926	0.838041	3.76015e-05	0.0933166	0.902929	8.57303e-06	0.209621	0.435496	3.87947e-08	0.761648	0.881099	-2.17347e-05	0.524647	0.999559
EC number	1.2.4.2	-1.15e-06	0.654693	0.860129	-2.60226e-06	0.439523	0.902929	4.42836e-06	0.044954	0.225957	2.91261e-08	0.512957	0.727255	5.52435e-06	0.876729	0.999559
EC number	2.8.3.9	-4.54e-07	0.392343	0.757218	6.51218e-07	0.387774	0.902929	2.42639e-06	0.00121267	0.0504776	1.65877e-07	0.274265	0.617133	-4.62938e-07	0.953098	0.999559
EC number	1.2.1.72	-1.87e-06	0.300904	0.757218	9.5969e-07	0.406236	0.902929	1.58946e-06	0.338546	0.529987	-1.57338e-09	0.721625	0.8625	-1.68724e-05	0.378103	0.999559
EC number	2.7.1.144	1.85e-05	0.106742	0.757218	2.91784e-05	0.293925	0.902929	4.1061e-06	0.691866	0.808796	2.93706e-07	0.447772	0.698915	-4.52569e-05	0.120103	0.999559
EC number	3.5.3.7	2.66e-07	0.616651	0.840823	-1.55924e-06	0.235262	0.902929	3.10647e-06	0.000189995	0.0295252	-1.42838e-08	0.324539	0.649944	-2.68507e-06	0.385744	0.999559
EC number	2.4.1.57	1.84e-06	0.621305	0.843149	-2.36377e-06	0.829643	0.952643	5.41441e-06	0.214932	0.441804	-3.13425e-07	0.209839	0.591651	-7.25329e-06	0.337264	0.999559
EC number	3.4.14.5	8.05e-07	0.713087	0.876618	-2.66529e-06	0.438222	0.902929	3.29505e-06	0.0996767	0.31698	6.99315e-08	0.344279	0.656725	-2.89662e-06	0.493697	0.999559
EC number	1.13.11.5	NA	NA	NA	NA	NA	NA	NA	NA	NA	NA	NA	NA	-2.72107e-06	0.237698	0.999559
EC number	3.5.3.18	-1e-06	0.323427	0.757218	-5.02476e-06	0.419714	0.902929	6.04627e-06	0.0151359	0.143465	4.85365e-07	0.318426	0.649481	1.46504e-06	0.754042	0.999559
EC number	1.3.1.91	-6.67e-07	0.287024	0.757218	2.83401e-07	0.53316	0.902929	1.32187e-06	0.114882	0.32925	NA	NA	NA	1.02995e-05	0.222138	0.999559
EC number	3.1.3.3	1.05e-05	0.101014	0.757218	9.8924e-06	0.506882	0.902929	6.26908e-06	0.220088	0.44488	2.66621e-07	0.292143	0.624237	1.14379e-06	0.94629	0.999559
EC number	2.3.2.29	3.54e-08	0.321753	0.757218	NA	NA	NA	1.15122e-07	0.417061	0.596057	NA	NA	NA	-3.7738e-06	0.370784	0.999559
EC number	1.14.13.239	-4.73e-07	0.371755	0.757218	NA	NA	NA	-1.58079e-07	0.805086	0.879407	NA	NA	NA	-9.78352e-06	0.183083	0.999559
EC number	1.1.1.86	2.93e-06	0.697438	0.872657	3.45028e-05	0.24998	0.902929	1.59364e-05	0.0445084	0.225957	5.48495e-06	0.0888464	0.554678	4.1991e-05	0.131155	0.999559	Ketol-acid reductoisomerase (NADP(+))	Oxidoreductases; Acting on the CH-OH group of donors; With NAD+ or NADP+ as acceptor
EC number	2.7.7.56	1.94e-06	0.720909	0.88115	-1.56285e-06	0.833866	0.952864	1.07329e-06	0.803574	0.878902	-0.000107249	0.152482	0.580568	-2.36164e-05	0.298313	0.999559
EC number	2.7.8.42	-7.98e-09	0.922165	0.969906	NA	NA	NA	-1.12112e-07	0.563908	0.718682	NA	NA	NA	-1.16828e-06	0.46706	0.999559
EC number	2.4.2.4	-2.66e-06	0.417672	0.757218	5.66166e-08	0.964591	0.99009	9.08714e-06	0.13359	0.35408	7.47812e-10	0.954493	0.977964	-6.29233e-06	0.86357	0.999559
EC number	3.5.99.10	-8.78e-07	0.135878	0.757218	NA	NA	NA	2.27977e-06	0.0151405	0.143465	1.63366e-08	0.480179	0.713136	-4.25474e-06	0.626253	0.999559
EC number	2.7.8.33	-2e-06	0.504859	0.781674	9.19774e-06	0.203541	0.902929	7.5843e-06	0.0501238	0.234168	-1.28168e-07	0.229684	0.601618	3.0367e-06	0.841997	0.999559
EC number	2.3.1.274	8.41e-07	0.562432	0.810231	-1.24626e-06	0.722833	0.931836	3.27969e-06	0.148447	0.375303	-2.95306e-08	0.687927	0.843738	9.52757e-07	0.857803	0.999559
EC number	3.6.3.27	1.48e-06	0.392419	0.757218	3.46882e-06	0.522352	0.902929	2.50312e-05	0.0389946	0.219538	-2.68258e-08	0.86154	0.924399	-1.16416e-06	0.964806	0.999559
EC number	1.7.5.1	-6.8e-07	0.319545	0.757218	1.65565e-07	0.53316	0.902929	-2.80152e-07	0.757769	0.851668	NA	NA	NA	-1.58201e-06	0.926723	0.999559
EC number	3.5.3.4	NA	NA	NA	NA	NA	NA	7.92525e-09	0.300874	0.500131	NA	NA	NA	-3.17731e-06	0.26722	0.999559
EC number	4.1.3.30	-6.62e-07	0.349254	0.757218	NA	NA	NA	1.47959e-06	0.090052	0.306741	NA	NA	NA	-4.37523e-06	0.680826	0.999559
EC number	3.1.26.11	4.13e-06	0.484564	0.77862	1.35922e-05	0.542435	0.902929	-8.12907e-06	0.375097	0.559912	1.58206e-06	0.0784583	0.554678	1.56032e-05	0.426491	0.999559
EC number	4.1.3.1	-1.97e-06	0.294849	0.757218	3.95884e-07	0.53316	0.902929	1.27716e-06	0.326696	0.518827	NA	NA	NA	-6.39649e-06	0.712374	0.999559
EC number	6.3.4.3	8.08e-06	0.268714	0.757218	1.86476e-05	0.453769	0.902929	-5.34399e-06	0.508191	0.674197	2.85817e-06	0.0990824	0.554678	1.29883e-05	0.546895	0.999559
EC number	2.4.2.7	5.86e-06	0.23324	0.757218	-1.08423e-05	0.593574	0.903995	-6.03403e-06	0.530301	0.693288	1.5285e-06	0.0468313	0.554678	6.15386e-06	0.779167	0.999559
EC number	2.5.1.94	9.8e-09	0.956316	0.984639	6.55508e-07	0.53316	0.902929	1.83341e-06	0.00248723	0.0698523	NA	NA	NA	-3.34928e-06	0.493286	0.999559
EC number	1.1.1.28	-4.14e-06	0.218708	0.757218	-5.11099e-06	0.692305	0.919575	1.07141e-05	0.0752755	0.281092	2.17071e-06	0.128683	0.579349	-3.84144e-05	0.177058	0.999559
EC number	1.1.1.51	-1.65e-07	0.751459	0.899468	NA	NA	NA	1.48357e-06	0.0258563	0.176959	1.65276e-09	0.943518	0.970128	-8.82831e-07	0.779055	0.999559
EC number	4.2.2.n1	-2.97e-06	0.252809	0.757218	5.7029e-07	0.53316	0.902929	3.38605e-06	0.145567	0.371052	8.22094e-10	0.677936	0.840218	5.51491e-07	0.986936	0.999559
EC number	3.4.11.18	1.11e-05	0.126587	0.757218	2.2493e-05	0.564645	0.903292	-2.01292e-05	0.0101017	0.121848	2.25813e-05	0.0693136	0.554678	-1.98074e-05	0.525037	0.999559
EC number	2.3.1.9	2.08e-06	0.666361	0.866836	2.63399e-06	0.846344	0.953166	3.26024e-06	0.607411	0.747952	1.25667e-06	0.206574	0.587473	-1.15557e-05	0.703228	0.999559
EC number	2.4.1.281	1.11e-07	0.977398	0.995506	-1.75313e-05	0.0719255	0.902929	-7.83976e-06	0.187499	0.414996	1.0078e-06	0.307146	0.640196	1.87774e-05	0.166726	0.999559
EC number	1.1.1.264	-2.98e-08	0.924106	0.970496	1.17606e-06	0.442433	0.902929	1.17403e-06	0.236731	0.464397	NA	NA	NA	-3.90429e-06	0.650931	0.999559
EC number	2.4.2.15	-1.6e-06	0.2954	0.757218	3.14052e-07	0.53316	0.902929	8.2605e-06	0.0770881	0.284324	9.34149e-09	0.447195	0.698801	2.16132e-06	0.912999	0.999559
EC number	3.2.1.83	-4.4e-06	0.168801	0.757218	1.58742e-05	0.152341	0.902929	2.81935e-06	0.280682	0.500131	1.49268e-08	0.80012	0.897666	-3.85946e-06	0.331786	0.999559
EC number	2.1.1.207	6.54e-06	0.302213	0.757218	1.0727e-05	0.444831	0.902929	3.57477e-06	0.646937	0.775725	1.18563e-07	0.470069	0.709359	-1.2229e-05	0.432197	0.999559
EC number	2.7.1.16	-7.18e-06	0.0689223	0.757218	8.15879e-06	0.0789518	0.902929	2.48417e-05	0.260304	0.482089	-6.52818e-08	0.285911	0.619748	1.90384e-05	0.585327	0.999559
EC number	3.2.2.28	-1.31e-06	0.30615	0.757218	1.93101e-07	0.53316	0.902929	1.23988e-06	0.287035	0.500131	NA	NA	NA	-8.98737e-06	0.420179	0.999559
EC number	3.6.1.12	-4.19e-07	0.411241	0.757218	1.59639e-07	0.53316	0.902929	1.30945e-06	0.346783	0.538184	NA	NA	NA	-6.48881e-06	0.348168	0.999559
EC number	2.4.2.10	1.01e-05	0.163021	0.757218	2.02888e-05	0.439606	0.902929	-2.95857e-06	0.728731	0.831369	6.35496e-06	0.0409505	0.554678	1.74867e-05	0.263985	0.999559
EC number	4.2.1.136	6.08e-06	0.285974	0.757218	-7.48247e-06	0.644631	0.910605	2.27236e-06	0.715031	0.823487	8.6805e-07	0.19844	0.580568	-1.60506e-05	0.418754	0.999559
EC number	1.1.1.346	-3.34e-07	0.323546	0.757218	1.13474e-07	0.53316	0.902929	4.83653e-07	0.317807	0.512167	NA	NA	NA	-4.91645e-06	0.264959	0.999559
EC number	2.10.1.1	1.06e-06	0.704779	0.876266	3.67714e-06	0.533213	0.902929	5.74796e-06	0.0061876	0.102502	1.14662e-07	0.354108	0.656725	4.24644e-07	0.982042	0.999559	Molybdopterin molybdotransferase	Transferases; Transferring molybdenum- or tungsten-containing groups; Molybdenumtransferases or tungstentransferases with sulfide groups as acceptors
EC number	3.2.1.96	8.13e-09	0.997905	0.998328	5.12188e-06	0.510259	0.902929	7.59939e-06	0.147785	0.374148	1.79702e-06	0.134781	0.580568	-4.42494e-05	0.324293	0.999559
EC number	3.2.1.86	4.98e-06	0.770459	0.905344	4.52217e-05	0.226037	0.902929	3.01821e-05	0.0321253	0.202938	2.00915e-07	0.171119	0.580568	-9.00561e-05	0.22938	0.999559
EC number	1.3.1.9	-2.93e-06	0.542373	0.793422	-1.1923e-05	0.314003	0.902929	5.0611e-06	0.538233	0.69937	1.18974e-06	0.343493	0.656725	3.19224e-05	0.132872	0.999559
EC number	1.1.1.50	-8.37e-08	0.755126	0.901829	-2.10885e-06	0.052112	0.902929	-1.61191e-06	0.0423224	0.2238	NA	NA	NA	9.69907e-07	0.413715	0.999559
EC number	1.97.1.4	1.2e-06	0.872446	0.948113	2.33557e-05	0.436068	0.902929	2.23236e-05	0.00537595	0.0971421	2.38885e-06	0.0822722	0.554678	-2.22915e-05	0.342059	0.999559
EC number	2.4.1.11	-1.11e-06	0.663606	0.865286	-3.32633e-06	0.699573	0.920429	6.73411e-07	0.834212	0.897692	1.02711e-07	0.379099	0.669781	2.58352e-06	0.746663	0.999559
EC number	3.5.1.38	-4.38e-09	0.43767	0.757218	NA	NA	NA	-2.27139e-07	0.0991093	0.315606	NA	NA	NA	-4.03988e-06	0.214194	0.999559
EC number	6.4.1.1	8.71e-07	0.691496	0.871787	6.56634e-06	0.44248	0.902929	6.27129e-06	0.179948	0.406813	6.40859e-07	0.401818	0.680115	-9.2169e-06	0.447887	0.999559
EC number	1.1.1.9	5.96e-08	0.793365	0.912665	NA	NA	NA	3.84509e-06	0.0328389	0.204127	NA	NA	NA	-5.66576e-06	0.136872	0.999559
EC number	4.1.2.13	9.74e-06	0.40786	0.757218	5.19972e-05	0.246401	0.902929	2.22256e-05	0.0517324	0.235372	8.26299e-06	0.243907	0.608703	2.41125e-05	0.496544	0.999559
EC number	3.6.3.3	9.91e-06	0.268216	0.757218	2.33527e-05	0.36372	0.902929	1.72154e-05	0.218996	0.443894	-8.1897e-09	0.969863	0.980946	-3.31244e-05	0.138628	0.999559
EC number	3.6.3.32	-6.46e-07	0.0720244	0.757218	NA	NA	NA	1.43036e-06	0.0396946	0.219782	NA	NA	NA	-1.13583e-06	0.413659	0.999559
EC number	2.3.1.210	-9.06e-07	0.391259	0.757218	NA	NA	NA	4.90959e-07	0.312658	0.50846	NA	NA	NA	8.60568e-06	0.335956	0.999559
EC number	1.8.4.11	-2.48e-06	0.603728	0.835427	3.31722e-06	0.778545	0.944805	-1.02704e-07	0.988966	0.993113	2.64404e-07	0.799059	0.897147	-3.31342e-05	0.46633	0.999559
EC number	5.3.1.30	NA	NA	NA	NA	NA	NA	1.83034e-08	0.192692	0.419275	NA	NA	NA	-1.52676e-07	0.865389	0.999559
EC number	3.2.1.73	-1.64e-06	0.396993	0.757218	2.49868e-06	0.568836	0.903292	6.98754e-06	0.14783	0.374148	-1.4529e-07	0.560005	0.752021	4.07318e-06	0.567888	0.999559
EC number	1.1.3.6	NA	NA	NA	NA	NA	NA	6.36651e-09	0.300874	0.500131	NA	NA	NA	-2.66319e-07	0.61302	0.999559
EC number	2.7.1.69	3.32e-05	0.315469	0.757218	0.000182066	0.181649	0.902929	9.11764e-05	0.00465049	0.0951143	6.11388e-06	0.102462	0.554678	-2.9051e-05	0.484853	0.999559
EC number	1.3.1.84	-1.67e-07	0.408047	0.757218	2.1903e-07	0.53316	0.902929	1.01063e-06	0.0353953	0.211555	NA	NA	NA	-1.9768e-06	0.561646	0.999559
EC number	1.12.7.2	8.56e-06	0.165682	0.757218	7.39258e-06	0.730824	0.933206	2.91196e-05	0.00013504	0.0295252	4.00001e-07	0.232225	0.601618	5.55559e-06	0.658409	0.999559	Ferredoxin hydrogenase	Oxidoreductases; Acting on hydrogen as donor; With an iron-sulfur protein as acceptor
EC number	5.1.3.4	7.06e-06	0.322853	0.757218	1.92602e-05	0.572559	0.903995	2.3575e-05	0.0214375	0.164546	1.44198e-06	0.370135	0.662065	1.08048e-05	0.850619	0.999559	L-ribulose-5-phosphate 4-epimerase	Isomerases; Racemases and epimerases; Acting on carbohydrates and derivatives
EC number	3.1.3.68	1.49e-06	0.174208	0.757218	-9.85147e-07	0.510361	0.902929	8.84417e-07	0.168331	0.395545	NA	NA	NA	-3.78503e-06	0.343663	0.999559
EC number	2.7.1.50	1.93e-05	0.0438521	0.757218	-8.90407e-06	0.556444	0.902929	-1.04668e-06	0.90909	0.945599	-1.34809e-07	0.418779	0.687413	-2.9945e-06	0.871793	0.999559
EC number	4.1.3.16	-1.79e-06	0.401275	0.757218	-1.42513e-06	0.839723	0.952864	-3.71883e-06	0.341223	0.533104	3.01277e-07	0.210888	0.593493	-5.82315e-06	0.750007	0.999559
EC number	1.2.7.1	1.63e-06	0.648229	0.858014	7.80917e-06	0.573455	0.903995	1.41773e-07	0.976665	0.987369	4.67261e-07	0.0921606	0.554678	2.8947e-06	0.814372	0.999559
EC number	2.7.1.199	-3.13e-07	0.322887	0.757218	2.15132e-07	0.53316	0.902929	4.37944e-07	0.0295248	0.192241	NA	NA	NA	7.03213e-07	0.905311	0.999559
EC number	4.1.1.2	4.37e-06	0.105258	0.757218	8.57617e-06	0.468348	0.902929	-4.87782e-07	0.911891	0.948091	5.15416e-06	0.103349	0.554678	2.29358e-06	0.457497	0.999559
EC number	3.5.1.28	1.63e-05	0.408231	0.757218	1.82059e-05	0.736673	0.933206	7.47818e-05	0.00360947	0.081468	5.59092e-07	0.432975	0.696609	-4.84004e-05	0.591228	0.999559
EC number	2.5.1.30	1e-07	0.826067	0.925508	5.48698e-07	0.847673	0.953166	-1.84237e-06	0.164618	0.392738	-2.47884e-08	0.161453	0.580568	-3.37072e-06	0.478273	0.999559
EC number	2.1.1.67	NA	NA	NA	NA	NA	NA	1.17788e-08	0.300874	0.500131	NA	NA	NA	-3.18493e-06	0.178663	0.999559
EC number	3.5.99.5	-3.39e-07	0.492032	0.779488	-5.60119e-06	0.0293187	0.902929	-1.06487e-06	0.223977	0.448147	NA	NA	NA	-1.26776e-06	0.51348	0.999559
EC number	4.1.3.34	-2.62e-07	0.224641	0.757218	NA	NA	NA	6.82065e-07	0.00677463	0.103254	NA	NA	NA	-1.93332e-06	0.414051	0.999559
EC number	1.1.5.2	-3.55e-06	0.344897	0.757218	-6.44275e-08	0.906793	0.973239	2.24562e-06	0.156846	0.384025	3.07199e-09	0.486579	0.716027	-1.98092e-05	0.457776	0.999559
EC number	6.3.5.1	9.59e-06	0.104071	0.757218	6.99676e-06	0.763163	0.93819	-2.09343e-05	0.00226102	0.0684473	7.76329e-07	0.173038	0.580568	4.56211e-06	0.83605	0.999559
EC number	2.4.2.2	9e-07	0.697113	0.872657	5.38567e-06	0.265552	0.902929	1.12678e-05	0.03249	0.203567	1.357e-08	0.715141	0.860136	1.56878e-06	0.935823	0.999559	Pyrimidine-nucleoside phosphorylase	Transferases; Glycosyltransferases; Pentosyltransferases
EC number	2.7.4.6	-1e-07	0.983613	0.996624	9.08676e-06	0.270325	0.902929	8.64329e-06	0.227638	0.454301	2.33872e-06	0.0359228	0.554678	7.83302e-06	0.673469	0.999559
EC number	3.6.1.63	-1.27e-07	0.347017	0.757218	2.45343e-07	0.53316	0.902929	8.39935e-07	0.0442126	0.225957	NA	NA	NA	-2.31033e-06	0.573884	0.999559
EC number	2.3.1.180	5.9e-06	0.288593	0.757218	-1.79147e-05	0.454335	0.902929	1.33858e-05	0.243891	0.466374	4.81682e-06	0.0855368	0.554678	-3.31599e-06	0.877066	0.999559
EC number	3.1.3.2	-6.75e-06	0.138764	0.757218	-5.47969e-06	0.695596	0.919575	1.54443e-05	0.050284	0.234168	2.06428e-07	0.699893	0.850366	-1.82488e-05	0.330808	0.999559
EC number	1.13.12.16	5.8e-06	0.239527	0.757218	1.1224e-05	0.438344	0.902929	1.58087e-05	0.00335641	0.0780526	1.336e-06	0.189072	0.580568	-1.66103e-06	0.882112	0.999559
EC number	4.2.1.24	4.55e-06	0.378391	0.757218	1.71127e-05	0.295083	0.902929	8.25232e-06	0.150607	0.378711	-1.82657e-07	0.186321	0.580568	-1.62143e-05	0.539938	0.999559
EC number	4.1.1.11	6.07e-06	0.197842	0.757218	1.69833e-05	0.433091	0.902929	1.46662e-05	0.161517	0.389327	1.03047e-06	0.319963	0.649481	3.32079e-05	0.0400835	0.999559	Aspartate 1-decarboxylase	Lyases; Carbon-carbon lyases; Carboxy-lyases
EC number	2.7.1.200	5.61e-08	0.394869	0.757218	2.15259e-07	0.53316	0.902929	3.32442e-07	0.816685	0.886478	NA	NA	NA	-2.46745e-06	0.254801	0.999559
EC number	2.7.1.196	-3.15e-07	0.432349	0.757218	NA	NA	NA	8.42738e-07	0.00706969	0.104965	NA	NA	NA	-1.65092e-06	0.359962	0.999559
EC number	1.1.1.77	3.21e-06	0.561471	0.809745	-2.88895e-07	0.987286	0.996951	1.34068e-06	0.843803	0.903493	6.77917e-07	0.404033	0.68172	-1.22297e-05	0.643144	0.999559
EC number	4.3.1.15	1.31e-06	0.595643	0.829938	3.48202e-06	0.505517	0.902929	9.68307e-06	3.52286e-05	0.0205295	7.74078e-08	0.498749	0.720713	-8.56843e-06	0.565964	0.999559
EC number	4.1.99.2	3.64e-07	0.609724	0.838041	-3.82445e-07	0.211425	0.902929	1.86122e-06	0.105888	0.321603	2.21993e-07	0.424918	0.691298	2.49334e-06	0.641036	0.999559
EC number	1.3.99.5	-5.94e-08	0.907605	0.964036	8.10704e-07	0.427337	0.902929	8.59086e-07	0.650359	0.778627	-3.44602e-10	0.996525	0.996548	3.41824e-06	0.150182	0.999559
EC number	3.5.1.24	8.2e-06	0.237895	0.757218	2.82349e-05	0.317131	0.902929	1.27464e-05	0.0607448	0.252754	7.66617e-07	0.596639	0.780486	7.35966e-06	0.525186	0.999559
EC number	3.2.1.135	1.12e-05	0.0726234	0.757218	-1.18955e-06	0.960526	0.987828	7.78766e-07	0.931952	0.959897	4.40564e-07	0.482723	0.714792	8.17068e-06	0.634601	0.999559
EC number	2.4.2.21	6.39e-06	0.36593	0.757218	-6.20362e-06	0.684725	0.919575	1.21075e-05	0.120498	0.336383	2.71096e-07	0.410478	0.68285	-9.55217e-06	0.586415	0.999559
EC number	7.2.1.1	-1.83e-05	0.421366	0.757218	-1.69628e-05	0.74499	0.933206	-1.57406e-05	0.609085	0.748865	8.782e-06	0.1481	0.580568	0.00012005	0.127312	0.999559
EC number	1.1.1.350	-3.41e-08	0.697014	0.872657	NA	NA	NA	6.02454e-08	0.667389	0.790622	NA	NA	NA	-1.5196e-06	0.337223	0.999559
EC number	4.2.1.45	-3.32e-07	0.885447	0.954818	2.93233e-06	0.532595	0.902929	4.66208e-06	0.183078	0.411257	3.48776e-07	0.409661	0.68285	1.24771e-05	0.0974981	0.999559
EC number	5.1.3.15	-1.16e-06	0.622677	0.843558	2.29838e-06	0.258118	0.902929	2.66913e-06	0.0504383	0.234168	4.00728e-09	0.413467	0.685305	-5.56821e-06	0.609844	0.999559
EC number	1.14.13.48	2.71e-08	0.904598	0.964036	6.36586e-08	0.658565	0.912983	2.36731e-06	0.0139237	0.139258	1.06239e-08	0.122063	0.569751	8.76829e-07	0.400042	0.999559	(S)-limonene 6-monooxygenase	Oxidoreductases; Acting on paired donors, with incorporation or reduction of molecular oxygen; With NADH or NADPH as one donor, and incorporation of one atom of oxygen into the other donor
EC number	1.6.3.5	NA	NA	NA	NA	NA	NA	9.65006e-09	0.300874	0.500131	NA	NA	NA	-1.79548e-06	0.234025	0.999559
EC number	4.4.1.16	-7.31e-07	0.424145	0.757218	1.0238e-06	0.455428	0.902929	1.39106e-06	0.061916	0.253112	NA	NA	NA	-1.77145e-06	0.806142	0.999559
EC number	1.1.1.3	8.6e-06	0.363854	0.757218	1.47905e-05	0.651725	0.912983	1.22624e-05	0.23343	0.462299	6.75297e-07	0.370052	0.662065	-1.11227e-05	0.83458	0.999559
EC number	4.1.2.40	3.16e-06	0.571619	0.814385	1.88755e-05	0.263728	0.902929	1.28467e-05	0.0543886	0.240285	2.80361e-07	0.261105	0.612124	-2.1923e-05	0.684273	0.999559
EC number	3.2.1.40	-1.61e-06	0.429175	0.757218	-9.45128e-07	0.917428	0.979038	8.15995e-06	0.0446564	0.225957	3.72482e-08	0.789678	0.892628	6.15692e-06	0.468831	0.999559
EC number	3.2.2.4	-3e-06	0.163967	0.757218	2.77886e-07	0.955009	0.985975	5.94071e-06	0.0886289	0.304808	6.85409e-08	0.783297	0.889731	-8.93907e-06	0.605797	0.999559
EC number	3.5.3.11	-3.44e-06	0.507462	0.783006	-9.58159e-06	0.312721	0.902929	1.10637e-05	0.0456672	0.226009	1.93079e-08	0.765058	0.882081	-6.57814e-06	0.775359	0.999559
EC number	2.7.7.24	8.72e-06	0.133807	0.757218	-1.96517e-05	0.451129	0.902929	-1.87751e-05	0.161677	0.389327	1.63027e-06	0.172874	0.580568	6.49933e-05	0.0306033	0.999559
EC number	1.1.99.1	-2.31e-06	0.208696	0.757218	3.95752e-07	0.53316	0.902929	1.33294e-06	0.362259	0.551551	NA	NA	NA	2.97668e-07	0.988285	0.999559
EC number	3.5.4.4	5.44e-07	0.691809	0.871787	4.8802e-06	0.126337	0.902929	2.01933e-06	0.153504	0.380512	-1.27136e-09	0.919033	0.960178	-9.40299e-06	0.516562	0.999559
EC number	2.1.1.37	-6.63e-06	0.556692	0.806272	3.16785e-05	0.46962	0.902929	1.21164e-05	0.459411	0.633286	-1.0679e-07	0.887747	0.941626	3.8258e-05	0.202055	0.999559
EC number	3.1.21.2	-1.02e-06	0.806381	0.919227	6.9773e-06	0.676681	0.914544	1.78985e-05	0.00740025	0.107812	1.34056e-06	0.100493	0.554678	-8.75779e-06	0.527951	0.999559
EC number	1.1.1.140	-2.02e-06	0.423412	0.757218	8.6895e-06	0.222363	0.902929	7.30192e-06	0.0470475	0.229912	2.08295e-09	0.831105	0.909306	-1.51243e-05	0.579016	0.999559
EC number	3.5.1.42	-9.17e-07	0.0449431	0.757218	2.80581e-07	0.53316	0.902929	1.11861e-06	0.0633432	0.257002	NA	NA	NA	1.0281e-06	0.856863	0.999559
EC number	3.1.4.14	-9.93e-07	0.278077	0.757218	2.73229e-07	0.53316	0.902929	1.45292e-06	0.101931	0.317827	NA	NA	NA	-5.57532e-06	0.624545	0.999559
EC number	3.1.4.1	2.94e-08	0.820792	0.924282	NA	NA	NA	-1.13369e-07	0.294468	0.500131	NA	NA	NA	-2.19889e-06	0.214595	0.999559
EC number	3.6.3.25	-1.47e-06	0.844746	0.931861	3.89581e-06	0.807903	0.950593	1.21581e-05	0.0783969	0.286747	4.45098e-07	0.155288	0.580568	8.10323e-07	0.953097	0.999559
EC number	2.3.1.129	-4.37e-07	0.954828	0.983964	-6.2305e-06	0.779531	0.944805	1.19396e-05	0.267855	0.489202	3.45241e-06	0.0746924	0.554678	2.74003e-05	0.233866	0.999559
EC number	4.2.1.101	NA	NA	NA	NA	NA	NA	NA	NA	NA	NA	NA	NA	-1.69674e-06	0.26534	0.999559
EC number	4.1.2.41	NA	NA	NA	NA	NA	NA	NA	NA	NA	NA	NA	NA	-1.69674e-06	0.26534	0.999559
EC number	2.4.1.290	-6.35e-07	0.540178	0.793156	4.88981e-06	0.201243	0.902929	3.39112e-06	0.110851	0.325844	9.01669e-09	0.456885	0.7029	9.98747e-07	0.645974	0.999559
EC number	2.1.1.174	-1.98e-06	0.253749	0.757218	1.08387e-06	0.442616	0.902929	2.7876e-06	0.07609	0.28243	NA	NA	NA	-1.35527e-05	0.524405	0.999559
EC number	1.7.1.7	-2.47e-06	0.228209	0.757218	1.19804e-06	0.285065	0.902929	5.06064e-06	0.118906	0.334806	4.95053e-08	0.338987	0.655445	-1.79246e-05	0.410185	0.999559
EC number	1.1.5.4	-2.57e-06	0.298904	0.757218	1.0459e-06	0.53316	0.902929	3.34416e-06	0.128496	0.347722	2.1206e-09	0.807953	0.899725	-1.4945e-05	0.594582	0.999559
EC number	4.3.2.1	5.29e-06	0.356417	0.757218	3.49847e-05	0.209254	0.902929	-4.29379e-06	0.556742	0.713449	7.61136e-07	0.40805	0.68285	1.95621e-05	0.334502	0.999559
EC number	2.7.1.180	1.31e-05	0.106283	0.757218	1.14425e-05	0.685625	0.919575	-7.05405e-06	0.527915	0.692659	5.42883e-07	0.0962763	0.554678	8.93019e-06	0.736747	0.999559
EC number	6.3.2.39	-7.76e-08	0.156808	0.757218	NA	NA	NA	1.32883e-08	0.727064	0.831015	NA	NA	NA	-4.38643e-06	0.113054	0.999559
EC number	4.99.1.1	-1.1e-06	0.490055	0.779488	2.28858e-06	0.160674	0.902929	4.44945e-06	0.0686687	0.268118	8.62165e-09	0.709737	0.857861	-1.04665e-05	0.569557	0.999559
EC number	2.3.1.189	-1.89e-07	0.689772	0.871787	4.67324e-07	0.271969	0.902929	9.52384e-07	0.222118	0.447247	NA	NA	NA	1.32601e-06	0.0391586	0.999559
EC number	2.3.2.3	-1.7e-06	0.784538	0.909305	2.44891e-05	0.170881	0.902929	-2.76666e-06	0.74939	0.845977	2.27692e-07	0.468111	0.708751	-1.35767e-05	0.470115	0.999559
EC number	3.6.1.25	-2.39e-08	0.8704	0.947249	NA	NA	NA	-8.91714e-09	0.976641	0.987369	NA	NA	NA	-8.69274e-07	0.753066	0.999559
EC number	3.4.11.24	-3.65e-06	0.03261	0.757218	1.53159e-06	0.590849	0.903995	-1.08263e-07	0.933186	0.959991	-3.86479e-08	0.690991	0.845421	1.17087e-06	0.724088	0.999559
EC number	2.7.1.24	6.52e-06	0.27969	0.757218	6.34128e-06	0.762633	0.93819	1.80251e-07	0.976779	0.987369	2.55588e-07	0.759235	0.881099	-1.56055e-06	0.934055	0.999559
EC number	1.3.1.76	3.1e-06	0.603769	0.835427	8.64744e-06	0.550519	0.902929	4.86073e-06	0.489593	0.655605	1.97681e-08	0.737777	0.868654	-6.14965e-06	0.736136	0.999559
EC number	2.4.2.53	3.69e-07	0.938985	0.978972	8.8327e-06	0.599855	0.903995	1.34099e-05	0.0319746	0.202535	-1.13635e-07	0.754615	0.878822	-4.99116e-06	0.706029	0.999559
EC number	2.1.1.166	-1.13e-06	0.532027	0.791471	6.20495e-06	0.145375	0.902929	2.2524e-06	0.228918	0.455685	1.21e-08	0.694002	0.846344	-1.50552e-05	0.351172	0.999559
EC number	3.2.1.131	-1.4e-06	0.294208	0.757218	2.16121e-06	0.689616	0.919575	4.98002e-06	0.154769	0.382573	5.38983e-08	0.733535	0.866445	6.94647e-06	0.252628	0.999559
EC number	3.4.11.4	1.06e-05	0.0607679	0.757218	3.71276e-06	0.877225	0.963797	6.64063e-07	0.918674	0.951469	4.19856e-06	0.0834307	0.554678	1.39592e-05	0.432746	0.999559
EC number	4.1.2.50	-2.95e-06	0.49733	0.78038	3.73025e-06	0.773486	0.942294	9.67021e-06	0.363643	0.552366	1.6414e-06	0.0833806	0.554678	-5.93517e-06	0.681255	0.999559
EC number	6.3.1.20	3.78e-06	0.561017	0.809745	2.88085e-06	0.454203	0.902929	-1.28348e-07	0.974871	0.987152	2.47966e-07	0.358197	0.656725	-2.03282e-05	0.365379	0.999559
EC number	1.4.1.1	6.12e-06	0.29821	0.757218	-1.68864e-05	0.0803788	0.902929	6.67481e-06	0.260516	0.482089	4.3866e-06	0.0119413	0.554678	4.06643e-05	0.0118435	0.947849
EC number	3.1.3.41	2.04e-06	0.286988	0.757218	2.2679e-07	0.905592	0.973239	3.92896e-07	0.57192	0.723356	2.01066e-08	0.400425	0.680115	-4.84407e-07	0.790538	0.999559
EC number	2.3.1.89	6.62e-07	0.770075	0.905344	1.30629e-05	0.0169853	0.902929	5.47679e-06	0.0784834	0.286747	-1.5209e-07	0.437658	0.696609	-1.99714e-05	0.500888	0.999559
EC number	4.1.3.36	6.81e-07	0.837847	0.928878	-7.57269e-06	0.365598	0.902929	3.12938e-06	0.570475	0.722312	3.87476e-07	0.3045	0.637928	2.08522e-05	0.157873	0.999559
EC number	3.6.1.54	-4.03e-06	0.0436583	0.757218	1.4033e-06	0.642012	0.908519	6.1951e-06	0.0219783	0.164546	3.43802e-08	0.870027	0.930148	-6.45605e-06	0.687012	0.999559
EC number	1.5.1.42	-7.2e-07	0.451472	0.760732	7.82784e-07	0.53316	0.902929	1.39878e-06	0.0821046	0.295472	NA	NA	NA	-5.60055e-06	0.6138	0.999559
EC number	3.6.1.8	1.09e-06	0.59817	0.83083	2.6158e-06	0.281281	0.902929	2.4404e-06	0.159708	0.386182	3.36366e-08	0.288051	0.621079	-1.72235e-05	0.178356	0.999559
EC number	7.3.2.2	-1.08e-06	0.378349	0.757218	1.09982e-06	0.612865	0.903995	-1.5662e-06	0.516642	0.682096	-1.37732e-08	0.248351	0.608703	-1.81158e-06	0.884205	0.999559
EC number	2.7.1.194	-7.03e-07	0.335802	0.757218	NA	NA	NA	8.66888e-07	0.32275	0.516711	NA	NA	NA	-3.37809e-06	0.760724	0.999559
EC number	4.2.2.21	-5.93e-08	0.677102	0.870165	NA	NA	NA	3.4799e-07	0.554546	0.71181	NA	NA	NA	-8.9026e-07	0.303662	0.999559
EC number	2.7.4.3	4.61e-06	0.418592	0.757218	1.87801e-05	0.556118	0.902929	-2.14507e-05	0.0101409	0.121848	6.37042e-06	0.0234232	0.554678	9.83349e-06	0.620215	0.999559
EC number	2.3.1.51	1e-05	0.335218	0.757218	4.21933e-05	0.197523	0.902929	1.89049e-05	0.0988448	0.315494	1.05665e-06	0.191362	0.580568	7.72152e-06	0.855037	0.999559
EC number	2.6.1.59	-1.46e-06	0.413506	0.757218	3.18953e-06	0.752831	0.933334	-3.32728e-07	0.880153	0.928244	-1.15863e-08	0.859918	0.923319	3.97237e-07	0.952064	0.999559
EC number	3.6.1.11	-2.16e-06	0.619559	0.842213	1.80626e-06	0.779036	0.944805	5.98847e-06	0.106925	0.321808	4.37116e-08	0.141023	0.580568	-1.77006e-05	0.463165	0.999559
EC number	4.1.3.39	3.72e-06	0.267574	0.757218	-1.42296e-05	0.278938	0.902929	-7.83001e-06	0.0763995	0.28307	-8.72471e-08	0.866687	0.929134	-9.25223e-07	0.942198	0.999559
EC number	6.1.1.3	2.28e-06	0.600544	0.832661	1.68745e-05	0.556363	0.902929	-3.1853e-05	0.000367007	0.0350958	5.64823e-06	0.0216128	0.554678	-1.59252e-05	0.404196	0.999559
EC number	4.1.1.82	-4.68e-07	0.680066	0.871003	2.80512e-06	0.236427	0.902929	2.31275e-06	0.364328	0.552366	1.69276e-08	0.789631	0.892628	-7.74239e-07	0.839803	0.999559
EC number	2.1.1.265	5.9e-09	0.959437	0.986993	NA	NA	NA	-8.69592e-08	0.529226	0.692659	NA	NA	NA	-1.81503e-06	0.299633	0.999559
EC number	2.2.1.1	1.02e-05	0.268528	0.757218	1.01657e-05	0.673406	0.91395	1.34715e-05	0.187647	0.414996	2.10088e-06	0.488817	0.716041	1.24038e-05	0.840321	0.999559
EC number	2.1.1.132	2.99e-06	0.350193	0.757218	8.36066e-06	0.267673	0.902929	2.07307e-06	0.765051	0.855579	9.98959e-09	0.970483	0.980946	3.3653e-06	0.675222	0.999559
EC number	3.2.1.18	-2.49e-06	0.176217	0.757218	1.19858e-05	0.0546923	0.902929	6.24839e-06	0.115169	0.32925	-2.7119e-07	0.395126	0.680115	1.16446e-05	0.213068	0.999559
EC number	3.6.3.21	1.53e-06	0.38731	0.757218	-2.32728e-06	0.66404	0.91395	4.85969e-06	0.0656875	0.262123	3.25932e-08	0.261989	0.612124	-1.04701e-05	0.434473	0.999559
EC number	2.4.1.8	4.66e-07	0.377931	0.757218	-1.35293e-06	0.599351	0.903995	1.37298e-06	0.420008	0.599167	7.17759e-08	0.267641	0.612652	1.90948e-06	0.527138	0.999559
EC number	1.1.98.6	-6.97e-07	0.155436	0.757218	3.05232e-07	0.53316	0.902929	1.10066e-06	0.0190659	0.157041	NA	NA	NA	8.48081e-06	0.323105	0.999559
EC number	1.21.4.2	4.48e-06	0.142881	0.757218	1.46924e-05	0.176573	0.902929	1.12255e-05	0.0445935	0.225957	3.00867e-06	0.0657345	0.554678	-1.43703e-05	0.237942	0.999559
EC number	2.7.11.1	2.29e-05	0.369968	0.757218	2.01922e-05	0.791262	0.94752	4.59332e-05	0.0420507	0.22379	-7.19646e-07	0.617825	0.796851	-1.77938e-05	0.606403	0.999559
EC number	3.6.3.12	2.25e-06	0.787381	0.910205	-1.84799e-05	0.260248	0.902929	3.00693e-05	0.00124021	0.0506117	-1.32271e-07	0.748454	0.875725	-2.34528e-05	0.595365	0.999559
EC number	7.1.1.1	-5.48e-07	0.829467	0.92728	2.34716e-07	0.931763	0.983458	2.14981e-06	0.11224	0.327283	NA	NA	NA	1.77387e-07	0.989231	0.999559
EC number	2.1.1.271	2.61e-08	0.91873	0.967429	NA	NA	NA	2.99101e-07	0.76395	0.855315	NA	NA	NA	8.68141e-06	0.0451999	0.999559
EC number	2.3.1.183	2.42e-06	0.615876	0.840823	4.54344e-06	0.782381	0.944805	1.38579e-05	0.0420157	0.22379	-3.72436e-08	0.641489	0.818226	1.63465e-06	0.758768	0.999559
EC number	2.6.1.11	1.22e-05	0.135284	0.757218	1.76471e-05	0.498421	0.902929	9.36987e-06	0.337606	0.529227	3.11591e-07	0.144455	0.580568	3.39263e-05	0.112981	0.999559
EC number	3.1.11.5	-9.49e-06	0.294599	0.757218	1.32473e-05	0.140679	0.902929	2.22024e-05	0.0583747	0.248487	-8.92548e-08	0.441791	0.696609	-5.91662e-05	0.555831	0.999559
EC number	3.5.2.3	1.25e-05	0.0487207	0.757218	-5.90579e-06	0.78949	0.94752	-4.48865e-06	0.480994	0.649868	1.05909e-06	0.144626	0.580568	-5.05559e-07	0.981663	0.999559
EC number	1.2.1.46	6.73e-08	0.525905	0.790943	NA	NA	NA	-3.6471e-07	0.186059	0.414017	-6.08099e-10	0.960467	0.978917	-2.92739e-05	0.290749	0.999559
EC number	3.1.3.83	-2.7e-08	0.793916	0.912665	NA	NA	NA	1.21095e-06	0.064922	0.260023	2.6811e-09	0.353192	0.656725	-4.7645e-07	0.529931	0.999559
EC number	2.4.1.73	3.42e-08	0.877311	0.950487	NA	NA	NA	5.83686e-08	0.913119	0.948503	NA	NA	NA	-3.33207e-06	0.351308	0.999559
EC number	2.7.7.40	-1.18e-06	0.420319	0.757218	4.75593e-06	0.362683	0.902929	-3.63931e-06	0.0757268	0.281545	7.6536e-08	0.29047	0.62422	-1.83404e-07	0.91393	0.999559
EC number	3.1.3.73	9.83e-06	0.135268	0.757218	-4.70324e-06	0.750802	0.933334	1.99535e-05	0.0201757	0.16106	6.83982e-08	0.524371	0.731001	-1.88602e-05	0.517332	0.999559
EC number	2.7.7.41	4.57e-06	0.278922	0.757218	-6.56382e-06	0.773604	0.942294	-5.88171e-06	0.376767	0.560047	2.19617e-06	0.213523	0.594383	-5.62058e-05	0.375965	0.999559
EC number	5.3.1.5	-6.84e-06	0.0904636	0.757218	-1.61937e-06	0.85518	0.954068	8.86127e-06	0.136702	0.357693	1.39584e-06	0.683996	0.841359	-1.26883e-05	0.564513	0.999559
EC number	2.4.2.43	-3.91e-06	0.154899	0.757218	3.94672e-06	0.270604	0.902929	4.30742e-06	0.20266	0.427512	-1.28646e-07	0.386894	0.673791	-1.9314e-05	0.551614	0.999559
EC number	4.3.3.7	1.55e-05	0.100525	0.757218	1.91855e-05	0.598948	0.903995	1.15225e-06	0.890654	0.933504	7.44842e-07	0.538529	0.738145	-1.82112e-05	0.577308	0.999559
EC number	3.1.3.12	-1.73e-06	0.200369	0.757218	1.90246e-07	0.53316	0.902929	1.30026e-06	0.0982765	0.315494	-2.71516e-08	0.229202	0.601618	6.02463e-09	0.999559	0.999559
EC number	1.6.1.1	-2.02e-06	0.324866	0.757218	2.29579e-06	0.427619	0.902929	4.59863e-06	0.108814	0.323114	-6.18087e-08	0.496324	0.720713	-1.13901e-05	0.63951	0.999559
EC number	6.2.1.17	-7.04e-07	0.500391	0.780808	4.19427e-07	0.53316	0.902929	3.71808e-07	0.840887	0.902028	1.81392e-09	0.390941	0.675589	6.44123e-06	0.71457	0.999559
EC number	1.1.1.193	5.71e-06	0.230851	0.757218	2.23921e-07	0.988194	0.996951	2.34709e-06	0.764377	0.855383	5.84891e-07	0.0679232	0.554678	3.81272e-05	0.0209536	0.999559	5-amino-6-(5-phosphoribosylamino)uracil reductase	Oxidoreductases; Acting on the CH-OH group of donors; With NAD+ or NADP+ as acceptor
EC number	1.1.1.291	-3.71e-07	0.416191	0.757218	NA	NA	NA	5.03718e-07	0.272925	0.490641	NA	NA	NA	-1.07956e-05	0.162633	0.999559
EC number	1.13.11.16	-1.04e-06	0.466296	0.768074	NA	NA	NA	7.82097e-07	0.389987	0.571068	-6.49173e-09	0.472679	0.711151	1.67464e-07	0.988679	0.999559
EC number	3.1.1.81	-9.36e-09	0.963368	0.988027	NA	NA	NA	1.47712e-06	0.00217242	0.0675187	NA	NA	NA	-2.28805e-06	0.252084	0.999559
EC number	3.6.1.57	-7.34e-07	0.36346	0.757218	-4.7035e-06	0.0266919	0.902929	1.45606e-06	0.339741	0.531144	-5.71806e-07	0.279079	0.617133	2.77939e-06	0.249576	0.999559
EC number	3.2.1.169	-7.35e-07	0.379622	0.757218	2.40884e-06	0.0288719	0.902929	2.27605e-06	0.321499	0.515604	1.85539e-08	0.72631	0.8645	4.46568e-06	0.0660059	0.999559
EC number	1.1.1.341	-2.64e-07	0.417239	0.757218	-1.11692e-06	0.223628	0.902929	5.06232e-07	0.528549	0.692659	6.60267e-09	0.341865	0.656725	-6.55086e-07	0.514426	0.999559
EC number	2.5.1.16	7.17e-06	0.2767	0.757218	-1.17281e-05	0.499279	0.902929	2.36746e-06	0.801183	0.877612	6.40513e-08	0.7066	0.854758	-1.04697e-05	0.496738	0.999559
EC number	4.2.3.5	4.39e-06	0.390518	0.757218	-7.44685e-06	0.656096	0.912983	1.18398e-06	0.82717	0.893317	3.85705e-06	0.0830568	0.554678	1.3206e-05	0.585942	0.999559
EC number	3.1.21.4	2.72e-06	0.443405	0.758053	-2.70119e-05	0.159321	0.902929	-2.39148e-06	0.677641	0.799716	-7.41012e-08	0.820924	0.908772	-1.93839e-05	0.0638149	0.999559
EC number	1.13.11.2	-3.97e-08	0.569157	0.813624	NA	NA	NA	1.21009e-07	0.217559	0.443894	NA	NA	NA	-2.67332e-06	0.347794	0.999559
EC number	3.5.2.2	6.93e-07	0.643995	0.855445	1.10063e-05	0.109581	0.902929	2.09785e-06	0.15138	0.379703	8.49541e-08	0.440144	0.696609	-5.00284e-06	0.561042	0.999559
EC number	1.3.5.4	-6.34e-07	0.177223	0.757218	6.37144e-07	0.53316	0.902929	1.30004e-06	0.0235371	0.168297	-2.47825e-09	0.176883	0.580568	1.80619e-07	0.979488	0.999559
EC number	2.1.1.10	2.11e-06	0.384575	0.757218	7.51074e-06	0.173832	0.902929	2.74609e-06	0.0607951	0.252754	NA	NA	NA	1.16173e-05	0.0760461	0.999559
EC number	2.1.1.208	-1.44e-06	0.101794	0.757218	3.0578e-06	0.171148	0.902929	2.43057e-06	0.176538	0.40463	-1.14361e-07	0.475798	0.711623	2.67737e-06	0.188545	0.999559
EC number	3.6.1.9	-1.05e-06	0.349072	0.757218	1.59639e-07	0.53316	0.902929	1.22495e-06	0.445987	0.622179	NA	NA	NA	-1.17021e-05	0.247145	0.999559
EC number	5.1.1.7	5.94e-06	0.302799	0.757218	2.08291e-05	0.438901	0.902929	-3.98794e-06	0.608377	0.748747	-2.58247e-06	0.276576	0.617133	1.13208e-05	0.614583	0.999559
EC number	2.3.1.191	-2.32e-06	0.200971	0.757218	1.27025e-06	0.557879	0.902932	1.86535e-06	0.312089	0.508017	4.81714e-09	0.751412	0.875821	-1.77992e-05	0.507576	0.999559
EC number	2.7.9.1	3.4e-06	0.438942	0.757218	1.56297e-05	0.62437	0.903995	-2.41741e-05	0.00183934	0.0621376	1.01613e-05	0.106028	0.554678	2.80501e-05	0.201482	0.999559
EC number	2.1.1.164	-1.36e-06	0.201518	0.757218	-2.26936e-07	0.66953	0.91395	1.55248e-06	0.428843	0.60842	3.18654e-08	0.0200192	0.554678	1.82987e-06	0.266739	0.999559
EC number	3.6.3.15	9.59e-07	0.0417026	0.757218	1.1306e-06	0.719553	0.931836	-5.43438e-07	0.689166	0.806212	8.03561e-08	0.276803	0.617133	2.59746e-08	0.991454	0.999559
EC number	2.7.1.33	6.86e-06	0.424858	0.757218	6.55072e-06	0.801536	0.950016	-1.98024e-06	0.834534	0.897692	8.41944e-07	0.300411	0.632978	-3.06652e-05	0.173894	0.999559
EC number	1.15.1.1	-1.11e-05	0.0622004	0.757218	2.14636e-06	0.817033	0.952426	9.39366e-06	0.306445	0.504113	3.80399e-05	0.0998362	0.554678	-4.31879e-05	0.373188	0.999559
EC number	3.5.4.26	5.88e-06	0.223634	0.757218	2.23921e-07	0.988194	0.996951	2.99177e-06	0.705357	0.817484	5.86776e-07	0.0670562	0.554678	3.74886e-05	0.0244253	0.999559	Diaminohydroxyphosphoribosylaminopyrimidine deaminase	Hydrolases; Acting on carbon-nitrogen bonds, other than peptide bonds; In cyclic amidines
EC number	2.3.1.243	-5.73e-07	0.31324	0.757218	NA	NA	NA	3.88406e-07	0.45355	0.627433	NA	NA	NA	7.92472e-07	0.893462	0.999559
EC number	1.14.13.84	-6.81e-08	0.0618293	0.757218	NA	NA	NA	-2.56895e-08	0.475789	0.64443	NA	NA	NA	-3.00381e-06	0.314059	0.999559
EC number	4.1.1.83	3.18e-06	0.451223	0.760732	1.93344e-05	0.275923	0.902929	1.32668e-05	0.0010125	0.0465589	-1.81393e-08	0.962551	0.978917	-9.71869e-06	0.752169	0.999559
EC number	1.17.7.3	4e-06	0.462692	0.765141	1.03415e-05	0.580721	0.903995	-3.34285e-06	0.564621	0.718801	1.27493e-06	0.0883347	0.554678	-3.13247e-06	0.856386	0.999559
EC number	4.1.1.44	-9.57e-07	0.46463	0.767029	NA	NA	NA	1.50215e-06	0.0291434	0.191822	NA	NA	NA	-9.15413e-06	0.393866	0.999559
EC number	5.3.1.13	-2.81e-06	0.533231	0.791471	-5.41276e-06	0.32749	0.902929	2.98523e-06	0.634328	0.765158	9.40795e-08	0.311217	0.647469	1.05708e-05	0.830644	0.999559
EC number	2.5.1.1	-6.34e-07	0.614385	0.840513	-2.16912e-06	0.71452	0.930864	7.21063e-06	0.0160005	0.145601	2.15379e-07	0.425674	0.691777	-9.86383e-07	0.863227	0.999559
EC number	3.1.3.103	-5.71e-08	0.649943	0.85884	NA	NA	NA	1.02071e-06	0.0508804	0.234392	NA	NA	NA	1.88516e-08	0.97731	0.999559
EC number	3.5.1.4	8.29e-07	0.654567	0.860129	5.48707e-06	0.403679	0.902929	2.32208e-06	0.0753678	0.281092	-2.89556e-08	0.0651877	0.554678	-1.03553e-05	0.45333	0.999559
EC number	6.2.1.5	4.03e-06	0.680383	0.871003	8.8032e-06	0.42121	0.902929	1.28337e-05	0.138385	0.359869	1.06919e-06	0.171867	0.580568	-4.37829e-05	0.492366	0.999559
EC number	2.7.1.165	-8.17e-08	0.765145	0.90395	NA	NA	NA	1.37154e-06	0.0280464	0.187324	NA	NA	NA	-4.83448e-06	0.24756	0.999559
EC number	2.1.1.34	3.27e-07	0.90776	0.964036	-8.20414e-07	0.792184	0.947526	1.98547e-06	0.486626	0.654058	-5.65968e-08	0.77145	0.884778	1.27382e-05	0.294903	0.999559
EC number	2.7.7.4	-8.94e-07	0.923433	0.970221	5.28891e-05	0.193142	0.902929	2.71953e-05	0.0866507	0.303036	2.54183e-06	0.228887	0.601618	3.46908e-06	0.931301	0.999559
EC number	3.4.23.43	1.17e-07	0.960269	0.987419	-9.20489e-06	0.120711	0.902929	-1.93097e-06	0.615317	0.753706	9.58193e-08	0.55707	0.750768	-1.73633e-07	0.984502	0.999559
EC number	2.6.1.1	2.28e-07	0.965683	0.988685	2.95223e-06	0.86986	0.961678	2.01124e-05	0.0274324	0.18375	1.43715e-06	0.0874848	0.554678	1.38921e-05	0.641482	0.999559	Aspartate transaminase	Transferases; Transferring nitrogenous groups; Transaminases
EC number	3.2.1.70	-1.94e-08	0.981586	0.996624	1.69565e-06	0.392563	0.902929	1.02422e-07	0.866624	0.919879	NA	NA	NA	-8.58003e-06	0.328734	0.999559
EC number	2.1.1.223	3.48e-06	0.434047	0.757218	1.74448e-05	0.246036	0.902929	1.66083e-05	0.0118551	0.128531	2.40581e-07	0.487454	0.716027	2.34032e-05	0.224401	0.999559	tRNA(1)(Val) (adenine(37)-N(6))-methyltransferase	Transferases; Transferring one-carbon groups; Methyltransferases
EC number	5.3.1.26	3.97e-06	0.234733	0.757218	5.5025e-06	0.330806	0.902929	5.29923e-06	0.0158566	0.144967	3.88158e-08	0.27795	0.617133	-3.09915e-05	0.366636	0.999559
EC number	2.3.1.n5	-3.93e-07	0.384614	0.757218	4.55646e-07	0.53316	0.902929	1.27438e-06	0.118128	0.334578	NA	NA	NA	-6.17532e-07	0.939467	0.999559
EC number	3.5.1.44	7.41e-06	0.0846468	0.757218	-2.3493e-05	0.0490964	0.902929	-1.07727e-05	0.157018	0.384025	6.47633e-07	0.17797	0.580568	-3.46579e-06	0.760787	0.999559
EC number	2.3.1.40	-3.2e-06	0.0739982	0.757218	8.38192e-07	0.392341	0.902929	3.44272e-06	0.159439	0.386085	NA	NA	NA	-4.95633e-05	0.254145	0.999559
EC number	1.16.1.9	-2.24e-06	0.274172	0.757218	1.64759e-07	0.53316	0.902929	2.62986e-06	0.175604	0.404079	-2.96964e-09	0.674839	0.840218	2.71409e-06	0.897262	0.999559
EC number	2.7.8.11	1.54e-06	0.323154	0.757218	2.5749e-06	0.411909	0.902929	3.08259e-06	0.192368	0.419275	-1.10823e-07	0.502179	0.720883	5.54994e-08	0.989605	0.999559
EC number	1.9.3.1	4.11e-07	0.252308	0.757218	9.67068e-07	0.276147	0.902929	5.80568e-07	0.253557	0.475136	-5.40278e-08	0.760909	0.881099	-1.0058e-05	0.241517	0.999559
EC number	6.3.2.3	-2.5e-06	0.296078	0.757218	6.65707e-06	0.179478	0.902929	2.32938e-06	0.31745	0.512167	1.46126e-08	0.251531	0.609526	-3.3241e-05	0.274805	0.999559
EC number	6.3.3.1	7.52e-06	0.329553	0.757218	2.04272e-05	0.42313	0.902929	-8.80556e-06	0.335683	0.527275	8.79134e-07	0.0694362	0.554678	-3.17634e-05	0.172293	0.999559
EC number	2.1.1.14	8.66e-06	0.189186	0.757218	3.56797e-05	0.093624	0.902929	6.14702e-06	0.37384	0.55932	-6.79214e-08	0.504699	0.723756	-3.75279e-06	0.881049	0.999559
EC number	2.6.1.2	2.54e-06	0.352038	0.757218	-6.05198e-06	0.443055	0.902929	-1.22186e-06	0.617012	0.755151	9.43253e-08	0.19527	0.580568	-3.28452e-06	0.840594	0.999559
EC number	2.7.7.49	1.84e-05	0.12227	0.757218	6.19605e-05	0.251056	0.902929	7.97745e-06	0.720836	0.826904	2.10194e-07	0.857152	0.92188	4.08169e-05	0.231511	0.999559
EC number	2.5.1.97	-1.49e-06	0.0862225	0.757218	7.0806e-07	0.568646	0.903292	1.16488e-06	0.436653	0.614266	8.03763e-08	0.533546	0.735583	3.11172e-06	0.249764	0.999559
EC number	3.5.2.9	5.05e-06	0.377583	0.757218	-4.41313e-06	0.616285	0.903995	1.55478e-05	0.0304245	0.193769	-2.45238e-08	0.672628	0.840218	-1.72478e-05	0.316468	0.999559
EC number	2.7.9.3	1.37e-05	0.0687443	0.757218	7.16739e-06	0.578495	0.903995	8.52627e-06	0.222395	0.447247	1.90081e-07	0.0215123	0.554678	-7.37013e-06	0.566665	0.999559
EC number	2.2.1.7	1.73e-05	0.189068	0.757218	2.6407e-05	0.625659	0.903995	-6.93781e-06	0.633686	0.765158	2.45932e-06	0.0784419	0.554678	2.42682e-05	0.437647	0.999559
EC number	1.1.1.37	-4.42e-06	0.28687	0.757218	-4.72295e-06	0.702296	0.921553	1.27842e-05	0.0506309	0.234168	2.28783e-06	0.104404	0.554678	3.40459e-08	0.998342	0.999559
EC number	5.1.3.22	-2.65e-06	0.410485	0.757218	2.36587e-06	0.732408	0.933206	7.97727e-06	0.0452497	0.225957	1.53447e-08	0.927482	0.964787	-5.70372e-06	0.889061	0.999559
EC number	3.2.1.8	7.82e-06	0.208235	0.757218	-6.81631e-06	0.781717	0.944805	1.15332e-05	0.366453	0.554086	6.51716e-06	0.0187162	0.554678	5.82158e-05	0.00899628	0.850258
EC number	3.5.1.88	1.71e-05	0.249954	0.757218	-1.00726e-05	0.820638	0.952426	-1.73845e-05	0.285309	0.500131	4.23108e-06	0.0175986	0.554678	-3.83152e-05	0.458968	0.999559
EC number	1.14.14.5	-3.15e-06	0.392929	0.757218	4.2804e-08	0.930857	0.983361	1.20992e-06	0.2178	0.443894	NA	NA	NA	-5.81096e-06	0.69132	0.999559
EC number	2.3.1.86	-9.98e-07	0.275065	0.757218	4.80742e-07	0.939495	0.983556	3.7115e-06	0.0969609	0.313911	3.43069e-08	0.77437	0.885332	-4.61962e-07	0.931035	0.999559
EC number	3.6.1.66	1.1e-05	0.0691669	0.757218	1.34062e-06	0.942218	0.983917	-7.90513e-06	0.315757	0.5114	3.52413e-06	0.0723791	0.554678	3.25438e-05	0.130181	0.999559
EC number	3.6.3.8	1.41e-05	0.0259926	0.757218	1.15766e-06	0.958871	0.986889	1.59336e-05	0.0355242	0.211782	1.92202e-07	0.52502	0.731225	1.8613e-05	0.620515	0.999559	Calcium-transporting ATPase	Hydrolases; Acting on acid anhydrides; Acting on acid anhydrides to catalyse transmembrane movement of substances
EC number	3.2.1.185	-3.47e-06	0.0921697	0.757218	-5.80138e-08	0.992036	0.996951	1.0486e-05	0.105352	0.321603	-9.7354e-08	0.553113	0.749476	1.98815e-05	0.0562782	0.999559
EC number	1.2.1.60	-4.08e-08	0.044138	0.757218	NA	NA	NA	-2.34951e-08	0.101923	0.317827	NA	NA	NA	-7.70484e-07	0.105119	0.999559
EC number	1.13.12.4	5.9e-08	0.0998245	0.757218	NA	NA	NA	4.54881e-07	0.10597	0.321603	3.49503e-09	0.41523	0.68591	-2.3648e-05	0.381581	0.999559
EC number	2.5.1.96	-7.68e-09	0.205446	0.757218	NA	NA	NA	3.13651e-09	0.246693	0.468437	NA	NA	NA	-1.12829e-05	0.351739	0.999559
EC number	4.1.1.86	-8.83e-07	0.401031	0.757218	NA	NA	NA	-7.20499e-07	0.254596	0.476677	NA	NA	NA	-1.31284e-05	0.432028	0.999559
EC number	1.1.1.255	-4.06e-07	0.0667396	0.757218	NA	NA	NA	1.74099e-07	0.268871	0.489202	-2.6696e-10	0.920912	0.960178	-7.42823e-06	0.449683	0.999559
EC number	2.3.1.168	-4.94e-09	0.314501	0.757218	NA	NA	NA	1.04851e-08	0.342899	0.535006	NA	NA	NA	-2.96332e-06	0.347891	0.999559
EC number	1.8.5.7	-4.36e-07	0.191305	0.757218	NA	NA	NA	2.00842e-07	0.410585	0.591151	NA	NA	NA	4.10031e-06	0.37936	0.999559
EC number	1.5.1.41	-9.8e-07	0.207514	0.757218	NA	NA	NA	-2.13686e-07	0.630857	0.762722	NA	NA	NA	7.95996e-06	0.289221	0.999559
EC number	6.1.1.9	3.92e-06	0.453804	0.760845	1.46084e-05	0.596151	0.903995	-2.63442e-05	0.00304813	0.0763999	1.22391e-06	0.0660187	0.554678	1.29015e-05	0.674174	0.999559
EC number	2.3.1.18	3.13e-06	0.470497	0.770073	2.61286e-06	0.861161	0.95738	1.45813e-05	0.0869955	0.303119	-1.76167e-07	0.674456	0.840218	-2.13992e-05	0.143612	0.999559
EC number	2.7.8.24	-7.59e-09	0.489328	0.779488	NA	NA	NA	-2.69037e-09	0.792638	0.874002	NA	NA	NA	-3.91658e-07	0.66481	0.999559
EC number	1.2.1.88	-1.42e-06	0.510168	0.785181	-4.49606e-07	0.744165	0.933206	1.06919e-06	0.651893	0.780063	NA	NA	NA	-2.18315e-05	0.449444	0.999559
EC number	1.1.1.122	-1.09e-06	0.517069	0.785797	-4.54921e-06	0.517223	0.902929	7.83811e-06	0.0489564	0.233847	-1.10713e-07	0.460472	0.705524	5.68432e-06	0.418358	0.999559
EC number	2.1.1.133	-1.28e-06	0.58605	0.824214	-5.56841e-06	0.516863	0.902929	5.55265e-06	0.210095	0.435705	1.26522e-07	0.577687	0.766493	7.35269e-06	0.386156	0.999559
EC number	3.4.21.96	6.36e-07	0.599065	0.831097	-8.49733e-07	0.647669	0.912169	1.91962e-06	0.00959537	0.119101	NA	NA	NA	-1.22616e-05	0.358974	0.999559
EC number	2.7.4.27	5.67e-07	0.653562	0.860129	NA	NA	NA	1.20696e-06	0.302864	0.501047	3.77976e-08	0.0781859	0.554678	-4.76636e-06	0.358507	0.999559
EC number	2.7.11.32	5.67e-07	0.653562	0.860129	NA	NA	NA	1.20696e-06	0.302864	0.501047	3.77976e-08	0.0781859	0.554678	-4.76636e-06	0.358507	0.999559
EC number	4.2.2.12	-1.85e-07	0.660441	0.864019	6.26058e-07	0.791584	0.94752	-2.23948e-07	0.868843	0.92016	1.5096e-08	0.434312	0.696609	3.65055e-06	0.154406	0.999559
EC number	3.5.1.19	9.01e-07	0.662519	0.865286	9.09426e-07	0.702799	0.921553	4.88006e-06	0.0157581	0.144967	-2.81374e-08	0.505793	0.724245	-8.16615e-06	0.656259	0.999559
EC number	3.4.13.20	6.56e-07	0.690341	0.871787	1.92366e-06	0.386795	0.902929	2.98327e-06	0.105928	0.321603	4.03334e-07	0.00422303	0.554678	2.8734e-06	0.419158	0.999559	Beta-Ala-His dipeptidase	Hydrolases; Acting on peptide bonds (peptidases); Dipeptidases
EC number	2.7.1.207	3.17e-08	0.712238	0.876618	NA	NA	NA	2.77928e-07	0.0484754	0.232982	NA	NA	NA	-1.50306e-05	0.351655	0.999559
EC number	6.3.5.2	1.76e-06	0.727008	0.883169	3.43502e-05	0.169443	0.902929	-7.33452e-06	0.253015	0.474861	3.53209e-06	0.0989029	0.554678	-8.17583e-07	0.979757	0.999559
EC number	1.1.2.3	-7.83e-07	0.76157	0.902112	1.06116e-06	0.470149	0.902929	2.65043e-06	0.0506012	0.234168	-4.08e-09	0.367249	0.65973	-1.58816e-05	0.34085	0.999559
EC number	1.3.8.2	3.62e-08	0.760875	0.902112	NA	NA	NA	-7.94511e-08	0.246779	0.468437	NA	NA	NA	-1.07158e-05	0.352874	0.999559
EC number	5.1.3.13	-1.65e-06	0.763249	0.902611	3.10238e-05	0.181419	0.902929	-1.05571e-05	0.419956	0.599167	2.64878e-06	0.0382826	0.554678	6.05473e-05	0.0297683	0.999559
EC number	3.1.1.3	1.16e-06	0.778654	0.90763	2.29227e-05	0.0725263	0.902929	1.31314e-05	0.0091687	0.11743	8.99614e-08	0.398155	0.680115	-1.47182e-05	0.375529	0.999559
EC number	2.8.4.3	1.28e-06	0.782913	0.908564	1.3963e-05	0.551913	0.902929	-2.40413e-05	0.0016326	0.0594624	7.49506e-07	0.332644	0.651438	2.35733e-06	0.904698	0.999559
EC number	5.4.2.8	5.29e-07	0.838898	0.928878	4.4241e-06	0.591286	0.903995	1.26514e-05	0.107389	0.321808	7.31436e-07	0.107649	0.554678	-1.514e-05	0.416663	0.999559
EC number	2.4.1.18	1.75e-06	0.862985	0.94263	3.11755e-05	0.414638	0.902929	-1.40981e-05	0.23013	0.456927	5.39408e-06	0.0257276	0.554678	8.75276e-06	0.713934	0.999559
EC number	4.99.1.4	-2.13e-07	0.902386	0.964036	-1.21985e-06	0.61963	0.903995	-1.13919e-06	0.57727	0.728542	-1.63544e-08	0.180179	0.580568	2.6068e-06	0.811653	0.999559
EC number	3.7.1.14	-8.41e-08	0.944022	0.97975	NA	NA	NA	-9.15798e-08	0.953958	0.973117	-1.49413e-09	0.246026	0.608703	8.40535e-06	0.501943	0.999559
EC number	3.4.24.57	-4.12e-08	0.964398	0.988422	4.64353e-07	0.445519	0.902929	1.94837e-06	0.0704606	0.273284	NA	NA	NA	-7.98796e-06	0.347373	0.999559
EC number	3.5.4.2	3.47e-09	0.999468	0.999468	2.80749e-05	0.080015	0.902929	2.8648e-06	0.702076	0.815822	-1.1831e-09	0.99324	0.995231	-2.87261e-05	0.188524	0.999559
EC number	7.2.2.1	NA	NA	NA	NA	NA	NA	-5.79973e-07	0.269945	0.489295	NA	NA	NA	-1.46263e-05	0.352432	0.999559
EC number	1.11.2.4	NA	NA	NA	NA	NA	NA	NA	NA	NA	NA	NA	NA	-9.07505e-06	0.351805	0.999559
EC number	3.5.1.47	-1.09e-06	0.42289	0.757218	2.81754e-06	0.250989	0.902929	2.49589e-06	0.0586056	0.248834	6.11812e-09	0.716487	0.860136	-1.04447e-05	0.333262	0.999559
EC number	2.3.1.16	-5.01e-06	0.226776	0.757218	2.74342e-06	0.511233	0.902929	1.10407e-05	0.0177239	0.152105	8.65713e-09	0.32188	0.649481	-1.76995e-05	0.766259	0.999559
EC number	3.2.1.113	1.13e-08	0.140883	0.757218	NA	NA	NA	1.99096e-08	0.377103	0.560047	NA	NA	NA	-4.21524e-07	0.343841	0.999559
EC number	7.5.2.6	-5.09e-07	0.262333	0.757218	NA	NA	NA	1.36325e-07	0.390651	0.571271	NA	NA	NA	4.73923e-07	0.937174	0.999559
EC number	3.1.1.29	3.31e-06	0.649722	0.85884	8.00638e-07	0.968382	0.992062	-2.47287e-05	0.0106748	0.123141	3.69483e-07	0.548529	0.746191	1.60552e-05	0.382819	0.999559
EC number	3.2.1.20	-8.25e-07	0.709733	0.876618	-4.62007e-06	0.367914	0.902929	2.05273e-06	0.499096	0.664796	3.96476e-07	0.223259	0.601237	-3.49045e-06	0.694159	0.999559
EC number	2.4.1.180	-1.16e-06	0.161124	0.757218	2.97026e-07	0.53316	0.902929	1.39293e-06	0.0943677	0.311602	NA	NA	NA	6.52825e-06	0.471935	0.999559
EC number	2.4.1.212	1.44e-05	0.245119	0.757218	3.03336e-05	0.496154	0.902929	3.63192e-05	0.00261137	0.0709999	9.46374e-07	0.11903	0.56326	2.05909e-05	0.344813	0.999559	Hyaluronan synthase	Transferases; Glycosyltransferases; Hexosyltransferases
EC number	4.6.1.17	1.42e-05	0.0595231	0.757218	1.22623e-05	0.478846	0.902929	1.26662e-05	0.101921	0.317827	6.03352e-08	0.499214	0.720713	-1.81131e-05	0.13026	0.999559
EC number	5.4.99.9	1.13e-05	0.110874	0.757218	1.58476e-05	0.46481	0.902929	1.20516e-05	0.112621	0.327283	7.03851e-07	0.455439	0.7029	9.64834e-06	0.571014	0.999559
EC number	2.7.7.72	8.17e-06	0.147666	0.757218	1.36781e-05	0.565196	0.903292	-1.94086e-05	0.00552068	0.0974171	4.84976e-07	0.417472	0.686632	1.4636e-05	0.449249	0.999559
EC number	3.2.1.82	-3.49e-06	0.281523	0.757218	-7.84861e-06	0.591898	0.903995	4.93226e-06	0.533725	0.696576	3.50209e-08	0.904335	0.951931	1.83439e-05	0.175365	0.999559
EC number	4.1.2.25	6.7e-06	0.245338	0.757218	7.62549e-06	0.571263	0.903995	6.06933e-06	0.543013	0.703662	4.85564e-07	0.317728	0.649481	2.45123e-05	0.16385	0.999559
EC number	2.1.1.45	5.12e-06	0.312995	0.757218	1.34836e-05	0.668606	0.91395	-1.16027e-05	0.19748	0.423017	2.56891e-07	0.792402	0.893687	-5.53741e-05	0.021673	0.999559
EC number	2.8.4.4	4.13e-06	0.263322	0.757218	8.4369e-06	0.694367	0.919575	-3.05578e-05	3.35213e-05	0.0205295	2.60681e-06	0.137518	0.580568	1.96318e-05	0.234875	0.999559
EC number	1.2.1.39	-2.46e-06	0.303448	0.757218	NA	NA	NA	-7.3536e-07	0.3259	0.518548	NA	NA	NA	3.80741e-06	0.817675	0.999559
EC number	2.3.1.94	-6.26e-07	0.143768	0.757218	NA	NA	NA	4.66723e-07	0.39107	0.571526	NA	NA	NA	6.91934e-07	0.617301	0.999559
EC number	6.3.1.14	7.35e-09	0.140883	0.757218	NA	NA	NA	NA	NA	NA	NA	NA	NA	-5.44882e-07	0.385159	0.999559
EC number	2.1.1.228	3.73e-06	0.448993	0.760732	3.35268e-06	0.874357	0.961974	-2.68759e-05	0.000543755	0.0402808	8.0643e-07	0.250412	0.608781	2.79047e-06	0.875709	0.999559
EC number	3.5.3.9	-9.75e-08	0.456203	0.761628	NA	NA	NA	2.16236e-07	0.250568	0.472935	NA	NA	NA	-1.23227e-06	0.481795	0.999559
EC number	3.2.2.31	1.21e-07	0.580505	0.819291	NA	NA	NA	-2.97046e-07	0.42167	0.60117	NA	NA	NA	-2.27315e-06	0.358265	0.999559
EC number	4.2.2.25	-8.5e-08	0.629621	0.848399	NA	NA	NA	5.0803e-07	0.443827	0.62024	-3.3271e-09	0.689309	0.844741	-5.05211e-07	0.544054	0.999559
EC number	2.7.1.90	2.43e-06	0.727476	0.883284	-1.11697e-05	0.617535	0.903995	-8.88459e-06	0.287487	0.500131	1.38801e-06	0.370315	0.662065	1.74122e-05	0.429627	0.999559
EC number	1.1.1.202	8.11e-07	0.747166	0.896144	3.81335e-06	0.526013	0.902929	2.87766e-06	0.240368	0.464397	-5.63337e-10	0.958098	0.978917	1.39903e-05	0.0573653	0.999559
EC number	3.1.2.12	-6.64e-07	0.765693	0.904145	2.09633e-06	0.430206	0.902929	4.8931e-06	0.106406	0.321701	4.56672e-08	0.383074	0.672779	-2.15759e-05	0.446707	0.999559
EC number	1.13.11.63	9.05e-09	0.775831	0.907504	1.04421e-07	0.631718	0.903995	1.72559e-07	0.184887	0.413204	NA	NA	NA	-1.13127e-05	0.353973	0.999559
EC number	3.2.1.91	1.34e-06	0.81331	0.921287	3.41513e-05	0.154146	0.902929	9.8901e-07	0.812638	0.884754	3.05959e-07	0.101772	0.554678	-1.11052e-05	0.298555	0.999559
EC number	4.1.3.27	1.12e-06	0.893462	0.958758	7.23354e-06	0.777066	0.944805	9.9862e-06	0.255868	0.477525	-2.63449e-07	0.340351	0.656204	-5.51045e-05	0.0995648	0.999559
EC number	2.7.4.16	3.9e-07	0.943224	0.97975	-9.73959e-06	0.37747	0.902929	-1.68295e-06	0.804818	0.879407	3.48019e-06	0.0270719	0.554678	2.78529e-05	0.164977	0.999559
EC number	5.1.1.20	-3.02e-08	0.962337	0.988002	2.99898e-06	0.133933	0.902929	1.39649e-06	0.388012	0.569198	-8.35327e-09	0.914207	0.957619	-1.7038e-06	0.605483	0.999559
EC number	3.5.99.6	7.57e-06	0.310027	0.757218	3.60769e-05	0.230262	0.902929	1.97524e-05	0.110805	0.325844	1.48527e-05	0.00729117	0.554678	-2.43554e-05	0.468309	0.999559
EC number	1.3.1.20	-1.45e-06	0.0510819	0.757218	-5.05234e-07	0.629284	0.903995	6.94835e-07	0.247392	0.469219	NA	NA	NA	-1.04787e-06	0.26804	0.999559
EC number	2.7.7.2	6.8e-06	0.181145	0.757218	1.59337e-06	0.933856	0.983458	-1.65848e-05	0.0168317	0.150106	1.41125e-06	0.052195	0.554678	2.88499e-05	0.1532	0.999559
EC number	2.7.1.193	-1.78e-07	0.426013	0.757218	NA	NA	NA	1.18378e-07	0.249268	0.470863	NA	NA	NA	4.41534e-06	0.400765	0.999559
EC number	1.1.1.91	-6.82e-07	0.247809	0.757218	NA	NA	NA	5.10903e-07	0.385101	0.566353	NA	NA	NA	1.98956e-06	0.828656	0.999559
EC number	1.4.3.21	-6.22e-07	0.311672	0.757218	NA	NA	NA	-1.47012e-07	0.502446	0.668495	NA	NA	NA	1.14074e-05	0.0616025	0.999559
EC number	1.1.1.29	-9.49e-07	0.625625	0.846097	-4.10815e-06	0.465513	0.902929	5.9532e-06	0.0364368	0.215023	1.53689e-07	0.400007	0.680115	-4.53572e-06	0.476967	0.999559
EC number	2.7.7.8	2.16e-06	0.720872	0.88115	2.05474e-05	0.58794	0.903995	-3.30479e-05	0.00497812	0.0951147	9.05158e-06	0.051278	0.554678	1.63619e-05	0.487438	0.999559
EC number	2.5.1.75	-1.08e-06	0.74303	0.894361	3.43731e-06	0.882775	0.967225	-1.80119e-05	0.0138431	0.139258	2.38914e-06	0.0572156	0.554678	3.82731e-06	0.852006	0.999559
EC number	4.2.2.17	1.9e-07	0.89214	0.958412	4.25802e-06	0.229892	0.902929	2.62841e-06	0.0784101	0.286747	-1.81207e-08	0.482375	0.714792	5.43646e-07	0.859461	0.999559
EC number	1.1.1.399	-6.6e-07	0.128305	0.757218	1.41031e-07	0.53316	0.902929	9.28918e-07	0.104577	0.321009	-1.32706e-08	0.196007	0.580568	1.67404e-06	0.767195	0.999559
EC number	2.1.1.200	-2.24e-06	0.37422	0.757218	2.65041e-07	0.53316	0.902929	1.39662e-06	0.395506	0.576203	2.90193e-08	0.0620876	0.554678	-1.32112e-05	0.461825	0.999559
EC number	4.2.1.52	1.28e-06	0.0639579	0.757218	2.14436e-06	0.39732	0.902929	9.49328e-08	0.838272	0.900052	-1.72095e-08	0.28104	0.617133	-1.85218e-07	0.623222	0.999559
EC number	3.5.4.31	6.14e-07	0.872045	0.948113	1.57124e-06	0.423907	0.902929	-2.55683e-06	0.474801	0.643557	1.24806e-07	0.487806	0.716027	2.528e-06	0.714975	0.999559
EC number	7.5.2.1	-9.26e-07	0.341147	0.757218	NA	NA	NA	8.21417e-07	0.0976217	0.314739	NA	NA	NA	-1.84483e-06	0.814327	0.999559
EC number	4.4.1.23	-3.64e-07	0.44539	0.759122	NA	NA	NA	1.96436e-09	0.959197	0.975885	NA	NA	NA	-1.12926e-06	0.590522	0.999559
EC number	1.16.3.1	-2.35e-06	0.277515	0.757218	6.36006e-06	0.195735	0.902929	1.89228e-06	0.465426	0.636718	-1.27993e-06	0.353702	0.656725	-8.3742e-06	0.519698	0.999559
EC number	2.7.2.11	5.01e-06	0.403744	0.757218	-7.88727e-06	0.654879	0.912983	-8.30418e-08	0.989705	0.993113	1.00708e-06	0.117411	0.56326	2.27221e-05	0.315005	0.999559
EC number	4.3.2.10	1.15e-05	0.286248	0.757218	3.41096e-05	0.330431	0.902929	1.93113e-05	0.111007	0.32589	1.91814e-06	0.236487	0.602258	1.23976e-05	0.664366	0.999559			HISTSYN-PWY	5	4.3.2.10: Imidazole glycerol-phosphate synthase	Imidazole-glycerol 3-phosphate
EC number	3.4.22.10	-7.14e-07	0.224778	0.757218	4.80692e-06	0.381791	0.902929	1.11154e-06	0.569435	0.722296	1.36046e-08	0.409689	0.68285	6.44322e-07	0.865983	0.999559
EC number	7.2.2.7	-2.42e-10	0.983084	0.996624	NA	NA	NA	-2.36604e-07	0.528763	0.692659	NA	NA	NA	1.19643e-05	0.0517825	0.999559
EC number	3.1.1.53	2.24e-07	0.509215	0.784736	NA	NA	NA	-3.65034e-07	0.566431	0.719538	2.2327e-07	0.170569	0.580568	-4.18277e-07	0.64486	0.999559
EC number	3.2.1.170	8.75e-07	0.721993	0.88115	3.67849e-07	0.942508	0.983917	4.01568e-06	0.156971	0.384025	-5.90861e-08	0.498023	0.720713	-3.17468e-05	0.159718	0.999559
EC number	1.1.1.81	-1.9e-06	0.190099	0.757218	3.93922e-07	0.695316	0.919575	1.0648e-06	0.42782	0.607707	-1.85938e-09	0.367249	0.65973	5.27947e-07	0.964432	0.999559
EC number	2.3.3.9	-3.63e-06	0.203365	0.757218	1.01935e-06	0.53316	0.902929	6.25539e-06	0.115994	0.330343	9.65283e-09	0.468136	0.708751	-1.51033e-05	0.746089	0.999559
EC number	1.17.5.3	-4.94e-07	0.31164	0.757218	NA	NA	NA	1.50697e-07	0.683955	0.802364	NA	NA	NA	3.71336e-06	0.592832	0.999559
EC number	2.3.1.12	-1.75e-06	0.349157	0.757218	7.70645e-07	0.429766	0.902929	1.42038e-06	0.330212	0.522911	-5.59024e-08	0.107542	0.554678	-9.64901e-06	0.481442	0.999559
EC number	2.1.1.177	4.97e-06	0.449278	0.760732	7.94152e-06	0.671479	0.91395	-1.50304e-05	0.0886573	0.304808	5.51743e-07	0.283537	0.618178	-9.25324e-06	0.613844	0.999559
EC number	2.3.1.8	4.11e-06	0.545937	0.795682	6.5e-06	0.721753	0.931836	5.01977e-06	0.425262	0.605274	-8.45714e-08	0.896667	0.946257	7.2691e-06	0.713585	0.999559
EC number	3.5.3.23	-2.33e-06	0.273361	0.757218	3.36377e-07	0.53316	0.902929	2.32245e-06	0.133286	0.35408	2.74671e-09	0.449011	0.699394	-8.27539e-06	0.665227	0.999559
EC number	2.5.1.29	-9.62e-07	0.489201	0.779488	-3.42088e-06	0.577851	0.903995	9.27578e-06	0.00496128	0.0951147	2.37224e-07	0.383627	0.672779	6.04958e-07	0.926294	0.999559
EC number	3.5.2.14	-7.06e-08	0.525106	0.790788	NA	NA	NA	5.16534e-07	0.0041007	0.0885068	NA	NA	NA	-1.66869e-05	0.371775	0.999559
EC number	4.2.1.1	-4.52e-06	0.295869	0.757218	2.87606e-06	0.734834	0.933206	2.23084e-05	0.00113538	0.0492693	4.25749e-07	0.409607	0.68285	-1.18459e-05	0.609116	0.999559
EC number	3.6.3.53	-4.01e-07	0.291015	0.757218	-4.29293e-07	0.833026	0.952864	-5.06179e-07	0.439009	0.617207	5.17796e-07	0.371859	0.663055	3.61945e-06	0.265108	0.999559
EC number	3.2.2.n1	-4.18e-06	0.486315	0.77862	2.43383e-05	0.175583	0.902929	-5.51879e-07	0.954749	0.973117	2.43464e-07	0.832077	0.909705	8.80236e-06	0.700779	0.999559
EC number	4.3.1.3	-5.4e-06	0.0924771	0.757218	-6.84771e-08	0.994282	0.996951	6.03682e-06	0.236908	0.464397	6.91095e-07	0.172085	0.580568	2.60508e-06	0.858433	0.999559
EC number	1.8.4.13	3.98e-08	0.505575	0.781674	NA	NA	NA	-2.36215e-08	0.896891	0.937513	NA	NA	NA	-1.06223e-06	0.379937	0.999559
EC number	3.7.1.2	8.86e-09	0.708634	0.876618	NA	NA	NA	4.00793e-08	0.0293807	0.192241	NA	NA	NA	-1.22123e-06	0.59871	0.999559
EC number	4.2.1.151	1.91e-06	0.631511	0.849682	-4.51039e-07	0.58604	0.903995	7.19048e-07	0.700981	0.815142	3.15295e-10	0.996548	0.996548	-3.26068e-06	0.521801	0.999559
EC number	5.4.2.12	3.88e-06	0.187274	0.757218	2.72954e-05	0.330836	0.902929	-2.49512e-05	0.000370698	0.0350958	3.51926e-06	0.0411278	0.554678	2.63645e-05	0.121037	0.999559
EC number	6.1.1.15	5e-06	0.327896	0.757218	2.01175e-05	0.483324	0.902929	-1.87775e-05	0.0142454	0.140098	-2.48566e-07	0.918653	0.960178	-4.98718e-06	0.824223	0.999559
EC number	3.4.11.7	1.36e-06	0.398288	0.757218	3.34177e-06	0.406088	0.902929	2.91885e-06	0.0482012	0.232623	-5.70959e-09	0.363529	0.65973	-3.52954e-05	0.381729	0.999559
EC number	1.1.1.83	-1.12e-06	0.360177	0.757218	5.5109e-07	0.53316	0.902929	-4.57047e-07	0.692794	0.809213	-1.82452e-08	0.316093	0.649481	-8.64979e-07	0.928227	0.999559
EC number	6.1.1.22	6.63e-06	0.122266	0.757218	1.23931e-05	0.614202	0.903995	-2.13082e-05	0.000810379	0.042233	6.74428e-06	0.0144869	0.554678	6.47211e-06	0.71333	0.999559
EC number	6.3.2.6	4.17e-06	0.353523	0.757218	1.59922e-05	0.473572	0.902929	-2.35293e-05	0.00154184	0.0579269	3.5621e-06	0.0950131	0.554678	-7.62097e-06	0.71631	0.999559
EC number	2.7.1.156	7.3e-06	0.148569	0.757218	1.31475e-05	0.264198	0.902929	1.55345e-05	0.0292136	0.191822	-2.25425e-07	0.161384	0.580568	-4.01741e-05	0.173111	0.999559
EC number	3.5.3.1	-4.68e-06	0.0933856	0.757218	5.44049e-06	0.452702	0.902929	8.74768e-06	0.0633656	0.257002	7.29457e-07	0.0692793	0.554678	1.94726e-06	0.820148	0.999559
EC number	2.3.1.15	-3.33e-06	0.381923	0.757218	3.36191e-06	0.425509	0.902929	8.35782e-06	0.0867283	0.303036	3.03869e-09	0.717133	0.860136	-1.55521e-05	0.762697	0.999559
EC number	2.1.1.181	-1.72e-06	0.208615	0.757218	4.24656e-06	0.281241	0.902929	3.16283e-06	0.160068	0.386652	4.66394e-08	0.519946	0.728739	-8.06781e-06	0.486875	0.999559
EC number	3.1.1.85	-3.53e-06	0.0736472	0.757218	5.19778e-07	0.53316	0.902929	3.86869e-06	0.163173	0.391472	3.02092e-07	0.231869	0.601618	-5.12292e-06	0.788183	0.999559
EC number	3.5.2.17	-2.19e-06	0.253973	0.757218	6.11525e-07	0.329313	0.902929	-3.92571e-06	0.19175	0.419275	5.55004e-07	0.357139	0.656725	-1.39032e-05	0.225108	0.999559
EC number	6.3.5.7	1.25e-05	0.146963	0.757218	2.11221e-05	0.40054	0.902929	-8.32135e-06	0.36719	0.554619	-2.76596e-07	0.104992	0.554678	-1.41675e-05	0.437484	0.999559
EC number	5.3.1.12	4.92e-06	0.267008	0.757218	-7.90876e-06	0.540076	0.902929	-3.88382e-06	0.549211	0.707668	3.55067e-06	0.0836183	0.554678	1.09747e-05	0.648239	0.999559
EC number	3.7.1.8	-4.57e-07	0.246609	0.757218	-1.82494e-06	0.0657325	0.902929	-4.18505e-08	0.892907	0.935025	NA	NA	NA	-1.47801e-06	0.336891	0.999559
EC number	3.1.1.61	6.68e-06	0.229457	0.757218	-1.60289e-05	0.12175	0.902929	-5.62609e-07	0.907578	0.944871	3.74742e-07	0.254374	0.610134	-2.64323e-05	0.110513	0.999559
EC number	2.7.7.87	6.27e-06	0.294121	0.757218	6.04556e-06	0.65415	0.912983	-2.28535e-06	0.739906	0.83928	1.84859e-07	0.465287	0.707941	-2.56523e-05	0.15604	0.999559
EC number	3.5.4.25	7.41e-06	0.105824	0.757218	6.64208e-06	0.68718	0.919575	-3.38166e-06	0.624046	0.759212	1.45349e-06	0.0704124	0.554678	6.73089e-06	0.622041	0.999559
EC number	4.3.1.7	-4.43e-06	0.365174	0.757218	-1.42405e-06	0.703321	0.921553	6.44107e-06	0.0927154	0.311602	1.34925e-07	0.225572	0.601618	-1.97382e-05	0.563768	0.999559
EC number	6.3.2.12	7.8e-07	0.342433	0.757218	-4.28342e-07	0.702116	0.921553	2.28451e-06	0.100738	0.317827	1.53432e-09	0.337017	0.65403	-6.84289e-06	0.0453477	0.999559
EC number	2.3.3.1	-1.46e-06	0.423522	0.757218	1.62794e-06	0.815924	0.952426	-8.4896e-07	0.565549	0.718808	4.83322e-07	0.334528	0.652367	-1.83926e-05	0.0560527	0.999559
EC number	3.1.1.72	-1.27e-06	0.391136	0.757218	-5.2286e-07	0.825172	0.952627	6.47446e-06	0.268911	0.489202	2.59819e-08	0.819417	0.908445	1.49027e-05	0.0948335	0.999559
EC number	3.2.1.172	-3.68e-06	0.266886	0.757218	-7.47023e-07	0.948713	0.984553	1.34303e-05	0.123157	0.34176	-1.92518e-08	0.963886	0.979033	1.2023e-05	0.358945	0.999559
EC number	3.5.2.12	-2.65e-07	0.437456	0.757218	NA	NA	NA	4.71335e-07	0.0469301	0.22982	NA	NA	NA	-9.41214e-07	0.444337	0.999559
EC number	5.1.99.8	-4.79e-09	0.297668	0.757218	NA	NA	NA	9.47941e-08	0.185272	0.413667	NA	NA	NA	2.76074e-06	0.466883	0.999559
EC number	3.5.4.42	-4.84e-07	0.206549	0.757218	NA	NA	NA	3.65094e-07	0.26797	0.489202	NA	NA	NA	1.35009e-05	0.115708	0.999559
EC number	5.1.99.7	-5.35e-08	0.400698	0.757218	NA	NA	NA	-2.33917e-08	0.402361	0.582187	NA	NA	NA	-1.25021e-06	0.626862	0.999559
EC number	1.97.1.12	-1.26e-08	0.258015	0.757218	NA	NA	NA	-4.66904e-08	0.559491	0.714824	-6.12745e-09	0.19588	0.580568	-1.93253e-06	0.417543	0.999559
EC number	1.13.11.8	-7.12e-07	0.436172	0.757218	NA	NA	NA	9.49814e-09	0.857163	0.912366	NA	NA	NA	-2.04374e-06	0.267272	0.999559
EC number	6.3.2.38	-1.39e-07	0.0525807	0.757218	NA	NA	NA	4.95407e-09	0.904694	0.942709	NA	NA	NA	-6.35942e-06	0.116976	0.999559
EC number	1.2.1.5	-1.02e-06	0.329036	0.757218	NA	NA	NA	2.21919e-08	0.981772	0.989033	NA	NA	NA	-1.0384e-05	0.353097	0.999559
EC number	2.1.1.193	3.13e-06	0.440836	0.757657	-1.44701e-06	0.934038	0.983458	-2.74106e-06	0.657055	0.783826	1.98292e-06	0.0376423	0.554678	1.57045e-05	0.293286	0.999559
EC number	5.3.3.4	-4.12e-07	0.442819	0.758053	NA	NA	NA	-1.30407e-07	0.2549	0.476864	NA	NA	NA	-3.94386e-06	0.337928	0.999559
EC number	1.3.1.6	-3.45e-08	0.453415	0.760732	NA	NA	NA	-4.32737e-07	0.53296	0.696373	-2.07331e-08	0.453344	0.702496	-1.09323e-05	0.38621	0.999559
EC number	4.2.1.75	-7.79e-07	0.463162	0.765141	9.53043e-07	0.196549	0.902929	1.75863e-06	0.1154	0.32925	1.53384e-08	0.130087	0.579349	-7.29053e-06	0.564138	0.999559
EC number	2.6.1.19	-2.01e-06	0.465443	0.767299	-1.40214e-06	0.169138	0.902929	-3.18048e-06	0.213874	0.441186	3.06503e-08	0.0682388	0.554678	-2.55008e-05	0.349054	0.999559
EC number	6.3.2.7	1.47e-06	0.467936	0.768498	2.3882e-06	0.497866	0.902929	2.01982e-06	0.283518	0.500131	-2.38305e-08	0.479391	0.713136	-1.5653e-05	0.39124	0.999559
EC number	4.1.2.43	8.33e-07	0.503949	0.781674	4.45037e-06	0.39699	0.902929	5.65206e-07	0.610545	0.750226	6.67215e-08	0.35799	0.656725	-5.32263e-06	0.217202	0.999559
EC number	2.7.1.23	2.84e-06	0.504041	0.781674	-5.86155e-07	0.975165	0.994171	-1.22001e-05	0.0443446	0.225957	9.41027e-07	0.180175	0.580568	-4.35174e-08	0.99851	0.999559
EC number	1.11.1.18	-2.33e-07	0.513854	0.785797	1.81066e-07	0.597967	0.903995	6.14501e-07	0.622026	0.757761	1.23581e-08	0.0702594	0.554678	9.16422e-07	0.483146	0.999559
EC number	2.7.7.62	1.44e-06	0.523387	0.790788	9.97682e-06	0.0415249	0.902929	1.03878e-05	0.037366	0.217207	-9.55852e-08	0.157523	0.580568	-3.69711e-05	0.221754	0.999559
EC number	1.1.1.103	-2.79e-06	0.529237	0.791471	7.8013e-06	0.371242	0.902929	2.41803e-05	0.000270035	0.0349695	1.00046e-06	0.129245	0.579349	-2.23245e-05	0.549812	0.999559
EC number	1.5.1.5	3.22e-06	0.537259	0.792681	1.91949e-05	0.381046	0.902929	-6.39314e-06	0.377209	0.560047	2.01453e-06	0.24063	0.60663	-2.08068e-05	0.30097	0.999559
EC number	2.7.1.218	1.32e-07	0.549429	0.798898	NA	NA	NA	-4.04636e-07	0.303633	0.501608	NA	NA	NA	-4.0109e-06	0.44208	0.999559
EC number	5.3.3.2	2.16e-06	0.557486	0.806547	2.13691e-05	0.041998	0.902929	1.18248e-05	0.00972822	0.11935	2.15865e-07	0.110836	0.554678	-9.84516e-06	0.587336	0.999559
EC number	4.2.1.6	-9.71e-07	0.573254	0.814934	3.04627e-07	0.912356	0.976779	1.53791e-06	0.377725	0.560424	-3.30256e-08	0.771261	0.884778	-1.0175e-05	0.39001	0.999559
EC number	3.2.1.179	-1.08e-06	0.609354	0.838041	4.42847e-06	0.386693	0.902929	8.36756e-06	0.0383891	0.219479	-1.72883e-07	0.154779	0.580568	3.15568e-06	0.713958	0.999559
EC number	3.1.4.3	-1.78e-07	0.62426	0.844734	1.21704e-07	0.542129	0.902929	8.13596e-08	0.461071	0.634449	NA	NA	NA	-1.62225e-06	0.51267	0.999559
EC number	3.6.3.4	-1.39e-06	0.666339	0.866836	7.01423e-06	0.369709	0.902929	2.95893e-06	0.524331	0.689737	2.49615e-07	0.205698	0.587473	2.54449e-05	0.378801	0.999559
EC number	2.7.1.176	-6.57e-08	0.666458	0.866836	NA	NA	NA	4.55097e-08	0.0217457	0.164546	NA	NA	NA	-8.72622e-07	0.16151	0.999559
EC number	2.8.2.22	-1.11e-07	0.669306	0.866909	1.09761e-06	0.53316	0.902929	2.43223e-06	0.0194643	0.159198	NA	NA	NA	-5.40649e-06	0.628861	0.999559
EC number	2.6.1.107	-6.37e-08	0.693462	0.871787	NA	NA	NA	-2.19437e-08	0.889275	0.933504	NA	NA	NA	3.39421e-06	0.476869	0.999559
EC number	6.2.1.26	-7.66e-07	0.736052	0.889584	2.20437e-06	0.236262	0.902929	2.39528e-06	0.211083	0.437364	1.65254e-08	0.497912	0.720713	-7.65414e-06	0.614641	0.999559
EC number	6.2.1.22	6.85e-07	0.743143	0.894361	3.84662e-06	0.34884	0.902929	3.12135e-06	0.373069	0.558546	1.99419e-08	0.873547	0.931287	-9.46102e-06	0.497837	0.999559
EC number	1.13.11.29	4e-08	0.778346	0.90763	NA	NA	NA	1.11528e-06	0.0207794	0.163329	NA	NA	NA	3.97275e-06	0.643156	0.999559
EC number	2.7.7.71	2.15e-08	0.845553	0.932317	NA	NA	NA	1.08215e-06	0.0363048	0.215023	2.33258e-09	0.833642	0.909722	-2.60441e-07	0.750201	0.999559
EC number	1.3.1.12	3.32e-07	0.878007	0.950806	-3.00606e-06	0.313319	0.902929	-6.79901e-06	0.105275	0.321603	-3.94423e-08	0.17941	0.580568	-1.28076e-05	0.329433	0.999559
EC number	2.3.1.79	-6.19e-07	0.882342	0.954045	6.06589e-06	0.496406	0.902929	1.48608e-05	0.0248987	0.172943	-5.9583e-08	0.787485	0.892628	9.49467e-07	0.958182	0.999559
EC number	3.4.17.11	1.04e-07	0.922382	0.969906	-1.13699e-06	0.590361	0.903995	4.39708e-07	0.714834	0.823487	1.65308e-09	0.936493	0.966786	-2.89938e-06	0.251032	0.999559
EC number	2.5.1.145	1.18e-07	0.952431	0.983591	3.10168e-06	0.259285	0.902929	4.69248e-06	0.0216204	0.164546	-8.33211e-08	0.38913	0.674517	4.32849e-06	0.53617	0.999559
EC number	4.2.1.3	1.87e-07	0.977315	0.995506	-2.01947e-06	0.824846	0.952627	8.70176e-06	0.197639	0.423017	1.81356e-06	0.347732	0.656725	1.21271e-05	0.837934	0.999559
EC number	3.1.4.37	-1.24e-08	0.98045	0.996624	-1.64611e-06	0.535512	0.902929	-2.40333e-06	0.00952731	0.119101	NA	NA	NA	-8.18931e-07	0.554944	0.999559
EC number	4.1.2.4	-1.79e-07	0.984691	0.996624	1.30984e-06	0.957528	0.986889	-3.95407e-06	0.612268	0.751156	2.63551e-06	0.0223369	0.554678	4.90661e-06	0.8327	0.999559
EC number	5.99.1.4	NA	NA	NA	NA	NA	NA	8.58383e-09	0.300874	0.500131	NA	NA	NA	-1.03662e-06	0.436597	0.999559
EC number	3.7.1.20	NA	NA	NA	NA	NA	NA	NA	NA	NA	NA	NA	NA	-1.42807e-06	0.422399	0.999559
EC number	2.3.1.20	NA	NA	NA	NA	NA	NA	NA	NA	NA	NA	NA	NA	-1.29603e-06	0.421843	0.999559
EC number	1.14.14.35	NA	NA	NA	NA	NA	NA	NA	NA	NA	NA	NA	NA	-9.877e-08	0.507309	0.999559
EC number	5.2.1.1	NA	NA	NA	NA	NA	NA	NA	NA	NA	NA	NA	NA	-5.93168e-08	0.914052	0.999559
EC number	3.6.1.27	1.02e-05	0.251467	0.757218	2.05631e-05	0.470191	0.902929	2.12653e-06	0.795541	0.874979	5.28108e-07	0.379705	0.669781	-1.08653e-05	0.661311	0.999559
EC number	5.4.99.61	2.3e-07	0.883017	0.954045	2.52103e-06	0.50472	0.902929	-3.56925e-06	0.344374	0.536588	4.01828e-10	0.984448	0.992047	-4.59284e-06	0.342136	0.999559
EC number	6.3.4.4	1.08e-05	0.117841	0.757218	-1.79491e-06	0.950883	0.984909	-1.88616e-05	0.0490979	0.234043	6.58268e-06	0.0200302	0.554678	-2.39392e-07	0.994386	0.999559
EC number	2.7.4.22	5.24e-06	0.190681	0.757218	-2.00332e-06	0.935153	0.983556	-1.15804e-05	0.0925628	0.311602	2.83799e-06	0.0438653	0.554678	8.10062e-06	0.668717	0.999559
EC number	2.4.1.187	2.29e-06	0.505061	0.781674	2.67644e-06	0.654657	0.912983	8.97615e-06	0.0877888	0.30412	1.38052e-08	0.824022	0.909306	-2.98347e-06	0.636642	0.999559
EC number	3.5.4.19	5.37e-06	0.273424	0.757218	2.2189e-05	0.268801	0.902929	8.74377e-06	0.261645	0.482894	3.09888e-06	0.0817752	0.554678	2.39014e-05	0.120139	0.999559			HISTSYN-PWY	3	3.5.4.19: Phosphoribosyl-AMP cyclohydrolase	Phosphoribosyl-formimino-AICAR-phosphate
EC number	2.7.7.27	2.72e-05	0.159505	0.757218	4.0292e-05	0.61847	0.903995	2.47612e-06	0.90122	0.940095	9.16605e-06	0.170076	0.580568	-1.55426e-05	0.610397	0.999559
EC number	1.14.13.8	-6.81e-08	0.0618293	0.757218	NA	NA	NA	9.69116e-09	0.592803	0.738548	NA	NA	NA	-4.60486e-07	0.37639	0.999559
EC number	4.2.3.3	-1.32e-06	0.855111	0.938914	1.77627e-05	0.463191	0.902929	1.34703e-05	0.31174	0.508017	2.22863e-06	0.169204	0.580568	-1.79728e-05	0.485929	0.999559
EC number	2.3.1.19	-1.14e-06	0.368525	0.757218	-9.35069e-07	0.273764	0.902929	-1.72536e-06	0.183697	0.412017	1.20679e-07	0.0210664	0.554678	-2.2737e-06	0.213076	0.999559
EC number	5.1.3.24	-2.3e-06	0.145186	0.757218	5.44889e-08	0.99154	0.996951	8.98492e-06	0.00435464	0.0922788	4.07695e-07	0.107185	0.554678	-2.61459e-06	0.773504	0.999559
EC number	3.1.26.12	-3.03e-06	0.135043	0.757218	-1.83182e-06	0.48517	0.902929	9.34363e-08	0.954662	0.973117	2.66575e-08	0.243815	0.608703	-1.89814e-05	0.373524	0.999559
EC number	3.5.1.100	-4.46e-06	0.0695571	0.757218	4.35978e-06	0.654265	0.912983	1.62963e-05	0.00222483	0.0682378	1.42852e-06	0.18415	0.580568	2.83379e-06	0.791586	0.999559
EC number	2.3.1.n3	9.01e-06	0.195571	0.757218	4.55102e-06	0.78939	0.94752	-1.52559e-05	0.135821	0.356933	1.32449e-07	0.730523	0.866445	-1.00788e-05	0.56523	0.999559
EC number	3.1.6.6	-5.76e-06	0.0461182	0.757218	-2.59721e-06	0.794845	0.948571	1.49932e-05	0.00804199	0.11027	2.75333e-07	0.274484	0.617133	9.59897e-06	0.399402	0.999559
EC number	3.5.1.96	-2.07e-06	0.377064	0.757218	5.68746e-08	0.871707	0.961974	8.74419e-07	0.16701	0.395545	NA	NA	NA	-5.27132e-06	0.56841	0.999559
EC number	2.4.2.29	5.19e-06	0.338619	0.757218	2.37669e-06	0.900202	0.973239	-3.43447e-05	5.82889e-05	0.0226452	1.97757e-06	0.0651885	0.554678	5.02404e-07	0.979933	0.999559
EC number	2.1.2.2	4.81e-06	0.381047	0.757218	-1.36135e-06	0.949291	0.984553	8.58673e-06	0.242362	0.464397	5.21465e-07	0.263992	0.612586	-4.46546e-05	0.152549	0.999559
EC number	4.1.3.4	1.22e-07	0.528965	0.791471	-6.1867e-07	0.370582	0.902929	6.75786e-07	0.00774084	0.10952	NA	NA	NA	3.85116e-06	0.0709818	0.999559
EC number	2.6.1.17	3.49e-07	0.917222	0.966703	4.07763e-06	0.434096	0.902929	3.54234e-06	0.0480442	0.232623	-2.77611e-08	0.315922	0.649481	2.35728e-06	0.835285	0.999559
EC number	2.7.1.85	1.27e-06	0.619903	0.842213	9.90188e-06	0.134892	0.902929	4.13852e-06	0.0224081	0.165945	-4.86874e-08	0.317188	0.649481	-8.64375e-06	0.399228	0.999559
EC number	6.2.1.16	-9.27e-07	0.321861	0.757218	-8.29861e-07	0.886153	0.968256	3.75801e-06	0.0931096	0.311602	3.43069e-08	0.77437	0.885332	8.83875e-07	0.852192	0.999559
EC number	1.21.98.4	-3.88e-07	0.369927	0.757218	NA	NA	NA	1.31012e-08	0.551207	0.709477	NA	NA	NA	-4.23709e-06	0.301735	0.999559
EC number	4.2.1.103	-1.39e-08	0.867895	0.946358	NA	NA	NA	1.09243e-06	0.0842927	0.299522	-4.29636e-09	0.190257	0.580568	-9.59737e-07	0.228883	0.999559
EC number	3.5.4.13	-2.77e-07	0.905989	0.964036	4.30612e-07	0.824309	0.952627	3.69546e-06	0.0890446	0.305689	1.97435e-08	0.70264	0.851838	-1.38584e-05	0.397649	0.999559
EC number	3.2.1.14	-2.54e-07	0.913588	0.965866	2.51219e-07	0.965899	0.990156	4.97461e-06	0.108215	0.32252	1.34025e-07	0.519072	0.728739	-1.8822e-05	0.408892	0.999559
EC number	2.7.1.25	-4.45e-06	0.277057	0.757218	3.48329e-06	0.699426	0.920429	1.0256e-05	0.126293	0.344314	4.22786e-07	0.452476	0.702496	1.61978e-06	0.906039	0.999559
EC number	2.1.1.297	6.06e-06	0.270053	0.757218	5.40695e-06	0.808559	0.950593	1.08399e-06	0.856468	0.912366	1.10113e-06	0.097522	0.554678	-1.08738e-05	0.567155	0.999559
EC number	2.3.1.209	-5.13e-07	0.248122	0.757218	NA	NA	NA	1.51341e-08	0.230068	0.456927	NA	NA	NA	-8.23059e-07	0.193001	0.999559
EC number	1.5.99.8	-2.85e-08	0.395745	0.757218	NA	NA	NA	2.67511e-09	0.789334	0.872005	NA	NA	NA	-2.82376e-07	0.173353	0.999559
EC number	5.99.1.2	6.22e-06	0.629161	0.848399	-1.09435e-05	0.805081	0.950593	-4.53441e-05	0.0227551	0.167453	2.05776e-06	0.109447	0.554678	-2.01178e-05	0.77536	0.999559
EC number	1.1.1.266	1.43e-07	0.67003	0.866909	5.95972e-07	0.750238	0.933334	-7.08303e-07	0.396788	0.577523	3.66015e-08	0.481237	0.714002	2.20959e-06	0.390744	0.999559
EC number	1.14.13.131	NA	NA	NA	NA	NA	NA	5.35905e-09	0.300874	0.500131	NA	NA	NA	-1.3226e-06	0.395551	0.999559
EC number	1.5.1.38	-2.02e-06	0.15337	0.757218	3.2915e-06	0.145727	0.902929	8.08496e-06	0.0555879	0.243377	7.98812e-08	0.218246	0.596914	-2.45338e-06	0.852821	0.999559
EC number	4.2.2.2	-1.3e-06	0.288948	0.757218	-2.34768e-06	0.391554	0.902929	3.54295e-06	0.244779	0.467277	6.05511e-08	0.795783	0.895883	-2.28536e-06	0.703216	0.999559
EC number	2.6.1.87	-3.83e-06	0.423266	0.757218	4.51686e-06	0.803137	0.950016	1.71123e-05	0.00712208	0.105073	2.54748e-07	0.0855444	0.554678	-3.03953e-05	0.304682	0.999559
EC number	6.2.1.33	-1.04e-07	0.455025	0.761274	NA	NA	NA	-1.6613e-07	0.450775	0.626944	NA	NA	NA	-1.19275e-05	0.222517	0.999559
EC number	1.1.1.108	NA	NA	NA	NA	NA	NA	3.4435e-08	0.300874	0.500131	NA	NA	NA	-1.35545e-06	0.320911	0.999559
EC number	1.1.1.4	1.54e-07	0.7619	0.902112	6.92976e-07	0.364511	0.902929	1.31722e-06	0.0571483	0.246854	-7.02431e-09	0.201678	0.580568	-6.75403e-07	0.565464	0.999559
EC number	4.1.2.14	-4.88e-07	0.807247	0.919227	-7.25834e-06	0.344151	0.902929	-5.47887e-06	0.159502	0.386085	2.8669e-07	0.233828	0.602094	-4.64917e-05	0.316769	0.999559
EC number	3.5.1.94	-5.1e-07	0.83418	0.927564	2.83242e-06	0.252374	0.902929	7.11753e-07	0.591404	0.738514	-1.8005e-08	0.365773	0.65973	-2.2719e-05	0.251467	0.999559
EC number	4.2.1.30	-7.21e-07	0.767639	0.904927	4.26787e-06	0.209734	0.902929	3.23383e-06	0.0119984	0.129483	-2.56346e-08	0.589672	0.779087	1.20228e-05	0.160544	0.999559
EC number	3.7.1.5	-1.84e-08	0.426167	0.757218	NA	NA	NA	NA	NA	NA	NA	NA	NA	-1.66693e-06	0.373812	0.999559
EC number	2.1.1.176	4.6e-06	0.474349	0.772782	2.69842e-05	0.230651	0.902929	-6.37423e-06	0.487599	0.654058	2.70906e-07	0.0599732	0.554678	-2.34525e-05	0.34654	0.999559
EC number	1.4.3.19	-4.56e-07	0.266781	0.757218	2.27711e-07	0.53316	0.902929	9.64441e-07	0.0155578	0.144967	NA	NA	NA	-1.36783e-05	0.255569	0.999559
EC number	3.1.3.16	2.05e-05	0.169929	0.757218	1.30704e-05	0.738757	0.933206	3.04825e-05	0.0325741	0.203567	3.42962e-07	0.534808	0.735583	-5.381e-05	0.127078	0.999559
EC number	2.3.1.47	-4.88e-06	0.304368	0.757218	2.43132e-06	0.831776	0.952864	1.75407e-05	0.0249288	0.172943	7.96538e-07	0.281421	0.617133	-1.21613e-05	0.59781	0.999559
EC number	2.1.1.151	2.54e-06	0.450119	0.760732	6.08751e-06	0.479021	0.902929	9.49061e-06	0.00181043	0.0620606	-7.31069e-09	0.661663	0.83473	3.92951e-06	0.379224	0.999559
EC number	2.5.1.54	8.43e-06	0.5174	0.785797	3.14392e-05	0.266372	0.902929	1.66084e-05	0.197955	0.423017	7.55479e-08	0.820707	0.908772	-8.94164e-05	0.0645306	0.999559
EC number	1.4.3.16	2.47e-06	0.596822	0.830097	-1.91091e-06	0.917699	0.979038	1.24968e-05	0.0238385	0.168776	6.97884e-07	0.441279	0.696609	-1.48602e-05	0.597618	0.999559
EC number	5.1.3.23	1.76e-07	0.677285	0.870165	-1.41603e-06	0.298728	0.902929	2.25428e-06	0.399033	0.57917	4.19893e-08	0.458623	0.70413	4.68648e-06	0.0596043	0.999559
EC number	3.6.3.31	-3.07e-06	0.712435	0.876618	1.87434e-05	0.434089	0.902929	-1.99212e-05	0.0564495	0.245394	1.53766e-06	0.0582027	0.554678	-1.99964e-05	0.479781	0.999559
EC number	2.4.1.329	2.61e-07	0.725216	0.881898	8.52821e-07	0.810916	0.952048	1.70002e-06	0.187142	0.414675	-3.85484e-09	0.779075	0.888003	3.0567e-06	0.010335	0.853801
EC number	3.6.1.40	-8.14e-07	0.814809	0.922072	3.58461e-06	0.432169	0.902929	7.98895e-06	0.0199963	0.160729	1.95186e-08	0.115303	0.56326	-8.79e-06	0.628919	0.999559
EC number	2.8.3.1	1.73e-06	0.294366	0.757218	3.28583e-06	0.586737	0.903995	-7.05432e-07	0.564763	0.718801	2.87949e-08	0.624103	0.802877	-1.54315e-06	0.311032	0.999559
EC number	2.4.1.303	-6.85e-07	0.148857	0.757218	NA	NA	NA	1.49905e-06	0.130962	0.352101	-4.09233e-08	0.337043	0.65403	-1.00002e-06	0.518521	0.999559
EC number	2.1.1.74	-1.12e-07	0.981617	0.996624	1.7099e-05	0.243278	0.902929	-1.52943e-05	0.0520021	0.235372	4.89087e-08	0.419504	0.687555	-1.47372e-05	0.272095	0.999559
EC number	1.20.1.1	NA	NA	NA	NA	NA	NA	2.63663e-08	0.369073	0.555039	NA	NA	NA	-6.29474e-07	0.320645	0.999559
EC number	3.1.2.14	1.23e-06	0.181629	0.757218	3.91453e-06	0.120245	0.902929	2.37587e-07	0.800925	0.877612	-3.33834e-09	0.367249	0.65973	-4.93413e-06	0.500014	0.999559
EC number	2.7.7.22	-3.24e-06	0.0869545	0.757218	-3.24747e-06	0.602595	0.903995	8.34466e-06	0.0232554	0.167828	6.96822e-07	0.157605	0.580568	-1.07104e-05	0.316487	0.999559
EC number	1.13.12.19	-7.05e-07	0.43767	0.757218	NA	NA	NA	4.28733e-08	0.463662	0.636512	NA	NA	NA	-1.98527e-06	0.519409	0.999559
EC number	7.1.1.2	1.63e-08	0.935057	0.97679	NA	NA	NA	-5.22579e-06	0.000613801	0.0407305	-1.85237e-08	0.41062	0.68285	-4.76822e-06	0.529075	0.999559
EC number	1.3.1.43	5.87e-06	0.131852	0.757218	1.02587e-05	0.332075	0.902929	6.59378e-06	0.19154	0.419275	-9.99051e-09	0.72373	0.86364	-1.11472e-05	0.375383	0.999559
EC number	1.9.6.1	-4.04e-07	0.0757479	0.757218	NA	NA	NA	5.00262e-07	0.378979	0.560533	2.00549e-08	0.496453	0.720713	2.64406e-06	0.550626	0.999559
EC number	3.2.2.10	-2.82e-07	0.440939	0.757657	NA	NA	NA	2.45189e-07	0.0934914	0.311602	NA	NA	NA	3.29399e-06	0.533498	0.999559
EC number	2.7.1.170	-3.33e-06	0.033938	0.757218	3.80565e-06	0.235208	0.902929	3.65139e-06	0.19693	0.422916	1.34068e-07	0.656009	0.829691	4.36811e-06	0.751564	0.999559
EC number	1.7.99.1	7.94e-06	0.170523	0.757218	2.50003e-05	0.266088	0.902929	-4.67636e-06	0.54081	0.701909	1.47916e-07	0.335317	0.652367	1.63226e-05	0.307655	0.999559
EC number	3.1.1.10	-2.98e-07	0.440807	0.757657	NA	NA	NA	-7.76167e-08	0.936938	0.961692	-8.62645e-09	0.300368	0.632978	-2.11698e-06	0.356786	0.999559
EC number	2.3.3.14	3.49e-07	0.483155	0.777926	1.53668e-06	0.174503	0.902929	4.17476e-07	0.470531	0.639911	-3.27429e-09	0.540038	0.739103	1.11669e-06	0.388355	0.999559
EC number	3.1.3.8	NA	NA	NA	NA	NA	NA	NA	NA	NA	NA	NA	NA	-4.47501e-07	0.600418	0.999559
EC number	2.1.1.13	8.45e-06	0.353661	0.757218	-1.54042e-06	0.954536	0.985975	2.30477e-05	0.00533373	0.0971322	4.76809e-07	0.672077	0.840218	3.32291e-07	0.986971	0.999559
EC number	1.17.4.2	4.03e-06	0.496296	0.780243	5.94783e-06	0.780072	0.944805	1.21329e-06	0.850698	0.907957	1.46992e-06	0.0771378	0.554678	-3.20663e-05	0.148992	0.999559
EC number	1.2.4.1	-2.1e-06	0.309651	0.757218	1.8548e-06	0.347753	0.902929	3.30279e-06	0.0727757	0.27719	1.13918e-09	0.985443	0.992047	-2.56053e-05	0.321187	0.999559
EC number	2.7.4.14	2.25e-06	0.301655	0.757218	5.90209e-06	0.608788	0.903995	1.96791e-06	0.32388	0.517808	5.27286e-07	0.347003	0.656725	-7.74431e-07	0.756766	0.999559
EC number	5.1.3.1	5.7e-06	0.445387	0.759122	1.45343e-05	0.612076	0.903995	-5.19079e-06	0.556711	0.713449	2.32378e-06	0.510573	0.727255	-3.08256e-05	0.264686	0.999559
EC number	3.2.1.151	1.4e-07	0.813336	0.921287	NA	NA	NA	-1.62246e-06	0.303584	0.501608	2.92245e-07	0.145849	0.580568	4.92564e-07	0.823953	0.999559
EC number	4.1.3.40	-1.95e-06	0.270874	0.757218	1.07689e-06	0.53316	0.902929	2.29604e-06	0.112468	0.327283	-1.09345e-08	0.322997	0.649532	-7.49716e-07	0.965115	0.999559
EC number	2.1.1.77	-1.54e-06	0.241491	0.757218	5.67865e-07	0.442356	0.902929	8.33327e-07	0.364206	0.552366	NA	NA	NA	-1.08259e-05	0.391583	0.999559
EC number	2.7.1.17	1.5e-05	0.16744	0.757218	1.31883e-05	0.616587	0.903995	1.36796e-05	0.0955665	0.312626	7.33671e-07	0.417374	0.686632	-2.52346e-05	0.364608	0.999559
EC number	2.3.1.53	2.7e-08	0.723427	0.88115	NA	NA	NA	2.40319e-07	0.287413	0.500131	NA	NA	NA	-4.60034e-06	0.108499	0.999559
EC number	1.1.1.130	-1.71e-06	0.179695	0.757218	1.26784e-06	0.0773287	0.902929	3.74804e-06	0.0324856	0.203567	NA	NA	NA	-6.07544e-07	0.967148	0.999559
EC number	2.3.1.128	1.11e-06	0.803587	0.918607	-1.3731e-05	0.221654	0.902929	5.65781e-07	0.898365	0.938095	9.10698e-08	0.0409758	0.554678	-2.02887e-06	0.718984	0.999559
EC number	3.5.1.46	-2.25e-06	0.226478	0.757218	1.34432e-06	0.819427	0.952426	2.86575e-06	0.267484	0.489202	-2.99095e-08	0.591725	0.77927	-3.6909e-06	0.596648	0.999559
EC number	4.3.2.3	-6.28e-07	0.532981	0.791471	-6.23729e-07	0.787974	0.94752	4.05047e-06	0.114786	0.32925	1.23782e-07	0.400283	0.680115	-8.2973e-07	0.945243	0.999559
EC number	7.1.2.2	3.3e-05	0.117666	0.757218	2.94538e-06	0.972984	0.994131	-3.0973e-05	0.201793	0.42641	2.49555e-05	0.0307884	0.554678	3.47628e-05	0.612886	0.999559
EC number	2.1.1.33	6.29e-06	0.281957	0.757218	1.46412e-06	0.94157	0.983917	-2.20865e-05	0.00749433	0.108505	1.56835e-06	0.0747462	0.554678	1.21534e-05	0.443235	0.999559
EC number	6.3.2.8	8.45e-06	0.104352	0.757218	1.93642e-05	0.406502	0.902929	-1.58269e-05	0.0251061	0.173657	1.76139e-06	0.140579	0.580568	2.21258e-05	0.197555	0.999559
EC number	5.4.99.18	1.33e-05	0.0390573	0.757218	-1.59026e-05	0.404272	0.902929	1.83185e-05	0.0343935	0.21095	1.44625e-06	0.193683	0.580568	1.62445e-05	0.447964	0.999559
EC number	1.13.11.24	-3.1e-06	0.141624	0.757218	3.55072e-06	0.528171	0.902929	6.28733e-06	0.127541	0.346879	1.31891e-06	0.0992698	0.554678	5.24201e-06	0.802401	0.999559
EC number	3.6.4.13	-8.61e-06	0.33791	0.757218	1.06696e-05	0.596523	0.903995	3.711e-05	0.00452126	0.0949465	9.71707e-06	0.677362	0.840218	-4.79037e-05	0.623756	0.999559
EC number	3.2.1.199	-4.57e-08	0.162618	0.757218	NA	NA	NA	-1.56483e-07	0.481198	0.649868	NA	NA	NA	2.52108e-06	0.385632	0.999559
EC number	2.6.1.51	-1.41e-07	0.326349	0.757218	NA	NA	NA	-8.99143e-08	0.624993	0.759827	NA	NA	NA	2.97374e-07	0.498597	0.999559
EC number	2.4.2.31	7.45e-07	0.449345	0.760732	1.01335e-06	0.649153	0.912169	-7.96981e-07	0.516766	0.682096	-9.91043e-10	0.910081	0.955968	8.27877e-07	0.609071	0.999559
EC number	1.7.1.6	-6.06e-07	0.455879	0.761624	1.93026e-06	0.468099	0.902929	1.53908e-06	0.0606551	0.252754	3.9381e-08	0.231801	0.601618	-9.24634e-06	0.347903	0.999559
EC number	3.4.13.22	-2.22e-06	0.503054	0.781674	-1.76915e-06	0.842088	0.952864	9.2379e-06	0.0989255	0.315494	-4.93045e-08	0.897052	0.946257	6.37841e-06	0.627857	0.999559
EC number	6.1.1.20	6.9e-06	0.512113	0.785797	2.65209e-05	0.555767	0.902929	-5.21879e-05	0.00125932	0.0506117	4.07896e-06	0.0813458	0.554678	-4.22947e-05	0.404727	0.999559
EC number	7.6.2.7	-6.08e-08	0.564532	0.811279	1.43405e-07	0.53316	0.902929	7.44341e-07	0.0186216	0.155491	NA	NA	NA	-2.34171e-06	0.606577	0.999559
EC number	4.1.1.25	3.33e-07	0.710367	0.876618	2.19058e-06	0.147538	0.902929	-4.64072e-07	0.579805	0.730022	NA	NA	NA	-1.23667e-05	0.437982	0.999559
EC number	2.4.1.182	1.9e-06	0.758279	0.901829	-5.24593e-06	0.561871	0.903129	-1.59222e-06	0.807432	0.880732	2.52414e-07	0.54905	0.746191	3.01343e-05	0.176258	0.999559
EC number	5.3.4.1	5.97e-09	0.818075	0.924242	NA	NA	NA	4.05252e-08	0.358143	0.548814	-8.76692e-09	0.286526	0.620187	-6.44612e-06	0.43369	0.999559
EC number	7.1.3.1	1.59e-08	0.954549	0.983964	4.58456e-07	0.451275	0.902929	-7.28013e-07	0.430306	0.609753	-1.72178e-08	0.264584	0.612586	-1.1272e-07	0.95637	0.999559
EC number	5.1.99.4	NA	NA	NA	NA	NA	NA	2.51604e-08	0.300874	0.500131	NA	NA	NA	-5.24598e-07	0.683676	0.999559
EC number	4.1.1.96	2.52e-06	0.186225	0.757218	-1.29455e-05	0.000426977	0.679748	-2.83949e-06	0.547566	0.707133	7.8727e-08	0.0657569	0.554678	2.63383e-05	0.00198494	0.646539
EC number	5.99.1.3	2.05e-05	0.272167	0.757218	5.51635e-05	0.545216	0.902929	-0.000121087	0.000120091	0.0295252	1.30848e-05	0.0387027	0.554678	1.35516e-06	0.986691	0.999559
EC number	3.5.1.16	-3.29e-06	0.229348	0.757218	4.31489e-06	0.275514	0.902929	1.25286e-05	0.000646516	0.0407305	-5.8972e-08	0.601178	0.783463	-4.84703e-05	0.291492	0.999559
EC number	6.3.4.2	5e-06	0.30951	0.757218	2.96737e-05	0.257319	0.902929	-4.04665e-05	0.000721502	0.04102	2.26057e-06	0.18524	0.580568	6.29056e-06	0.743258	0.999559
EC number	3.1.1.31	-4.57e-06	0.206457	0.757218	7.57462e-06	0.431257	0.902929	2.50393e-05	0.000780633	0.042233	1.2255e-06	0.679567	0.840218	-1.4022e-05	0.529	0.999559
EC number	2.7.1.100	-3.08e-06	0.156235	0.757218	6.9932e-06	0.189721	0.902929	4.38783e-06	0.000919248	0.046157	-7.3065e-08	0.260391	0.612124	-7.90681e-06	0.171892	0.999559
EC number	1.1.1.14	1.67e-05	0.161153	0.757218	8.31778e-05	0.113618	0.902929	3.26832e-05	0.0012012	0.0504776	1.20823e-06	0.220062	0.596914	-5.0182e-05	0.242529	0.999559
EC number	4.2.1.17	-5.43e-06	0.241283	0.757218	1.22579e-05	0.128949	0.902929	1.79609e-05	0.00156559	0.0579269	6.19515e-07	0.330888	0.651438	7.72959e-06	0.830215	0.999559
EC number	1.7.2.2	-4.67e-06	0.127933	0.757218	8.39046e-06	0.201949	0.902929	1.89815e-05	0.00193204	0.0628147	2.15672e-07	0.33249	0.651438	1.63517e-05	0.547065	0.999559
EC number	2.4.1.227	4.45e-06	0.416394	0.757218	2.33691e-05	0.234255	0.902929	-1.98713e-05	0.00235602	0.0686485	9.72334e-07	0.16323	0.580568	-1.49154e-05	0.43202	0.999559
EC number	1.2.1.76	-1.09e-06	0.320979	0.757218	4.62132e-06	0.274933	0.902929	2.77738e-06	0.00246276	0.0698523	1.46078e-08	0.941852	0.970128	-6.67758e-06	0.393206	0.999559
EC number	1.1.1.25	1.45e-05	0.154075	0.757218	3.13909e-05	0.400954	0.902929	3.22231e-05	0.0026982	0.0714717	9.93816e-07	0.12335	0.569751	-9.24421e-06	0.63304	0.999559
EC number	1.6.99.3	-2.62e-06	0.248757	0.757218	3.42346e-06	0.415688	0.902929	8.54473e-06	0.0029038	0.0743819	7.56323e-07	0.537917	0.738145	-1.65417e-05	0.478826	0.999559
EC number	2.7.1.15	-7.54e-06	0.348383	0.757218	2.87499e-05	0.0793552	0.902929	2.54659e-05	0.00327323	0.0780526	-4.07492e-07	0.291861	0.624237	-2.49884e-05	0.399115	0.999559
EC number	3.4.21.53	1.24e-05	0.269255	0.757218	3.07132e-05	0.276052	0.902929	-3.00615e-05	0.00424297	0.0907373	1.55912e-06	0.30493	0.637928	6.70889e-08	0.997819	0.999559
EC number	2.1.3.2	1.1e-05	0.0361641	0.757218	1.46201e-05	0.502095	0.902929	-2.27119e-05	0.00483663	0.0951147	2.3707e-06	0.206841	0.587473	3.95748e-05	0.131083	0.999559
EC number	3.5.1.59	2.35e-07	0.260171	0.757218	2.71811e-07	0.447005	0.902929	5.79237e-07	0.00497582	0.0951147	NA	NA	NA	-1.89893e-08	0.866786	0.999559
EC number	3.1.3.18	8.91e-06	0.290837	0.757218	2.20986e-05	0.177272	0.902929	1.98249e-05	0.00509353	0.0955724	3.05216e-07	0.383724	0.672779	-3.09702e-05	0.0393582	0.999559
EC number	3.1.8.1	-4.86e-07	0.0894363	0.757218	6.6612e-08	0.53316	0.902929	1.25481e-06	0.00560012	0.0974171	6.31473e-07	0.130466	0.579349	-9.82104e-07	0.414974	0.999559
EC number	4.4.1.5	7.43e-06	0.263191	0.757218	2.38712e-05	0.320825	0.902929	2.31839e-05	0.00552687	0.0974171	2.48402e-07	0.555919	0.750566	-1.20547e-05	0.477525	0.999559
EC number	2.1.1.217	2.52e-06	0.337391	0.757218	8.54289e-06	0.260928	0.902929	6.36008e-06	0.00596557	0.101271	1.16789e-07	0.518488	0.728739	-5.98253e-06	0.355685	0.999559
EC number	6.1.1.5	6.82e-06	0.20533	0.757218	4.26385e-05	0.218074	0.902929	-2.69968e-05	0.00620024	0.102502	1.55882e-06	0.150061	0.580568	-2.58236e-06	0.946028	0.999559
EC number	3.1.3.45	-2.06e-06	0.376814	0.757218	2.30835e-06	0.545896	0.902929	1.15227e-05	0.00682567	0.103254	-2.16096e-08	0.920627	0.960178	-1.64992e-05	0.458426	0.999559
EC number	6.1.1.19	7.08e-06	0.194699	0.757218	1.66748e-05	0.457158	0.902929	-1.86271e-05	0.00755104	0.108651	2.37333e-06	0.0695399	0.554678	1.39924e-05	0.451763	0.999559
EC number	3.6.3.2	-2.83e-06	0.426318	0.757218	1.10069e-05	0.17128	0.902929	8.49241e-06	0.00783123	0.10952	-4.09882e-08	0.395394	0.680115	-4.5381e-06	0.826964	0.999559
EC number	2.7.2.3	6.08e-06	0.15134	0.757218	2.88143e-05	0.220817	0.902929	-1.7756e-05	0.00836894	0.112763	5.28545e-06	0.131313	0.579349	2.63558e-06	0.855707	0.999559
EC number	4.1.2.48	6.72e-06	0.179728	0.757218	1.46256e-05	0.2927	0.902929	1.29935e-05	0.0088789	0.116849	-1.86553e-07	0.321324	0.649481	-1.78231e-05	0.261921	0.999559
EC number	1.21.4.4	9.87e-07	0.378403	0.757218	5.01721e-06	0.114867	0.902929	3.16323e-06	0.0113797	0.125716	8.72872e-07	0.0641637	0.554678	-5.65688e-07	0.603225	0.999559
EC number	2.6.1.13	-1.95e-06	0.230098	0.757218	-3.12164e-06	0.440556	0.902929	7.66084e-06	0.013667	0.139258	2.56367e-07	0.249649	0.608781	-2.42193e-06	0.858859	0.999559
EC number	4.1.1.81	5e-06	0.205197	0.757218	8.12082e-06	0.347272	0.902929	8.487e-06	0.0137571	0.139258	-7.56827e-08	0.292004	0.624237	1.02661e-06	0.826439	0.999559
EC number	1.2.99.7	3.55e-06	0.36436	0.757218	1.0829e-05	0.414292	0.902929	6.77551e-06	0.0134728	0.139258	-3.4103e-09	0.995853	0.996548	5.53869e-08	0.974632	0.999559
EC number	1.3.99.4	-1.97e-06	0.405259	0.757218	1.35635e-06	0.143499	0.902929	-1.60692e-06	0.0139795	0.139258	NA	NA	NA	-6.03718e-07	0.885954	0.999559
EC number	3.4.14.11	1.03e-06	0.420709	0.757218	2.03611e-06	0.398083	0.902929	3.11882e-06	0.0146768	0.142548	-7.03929e-08	0.123826	0.569751	-5.58678e-07	0.947983	0.999559
EC number	3.6.3.29	-1.4e-06	0.26917	0.757218	1.16862e-06	0.336848	0.902929	2.19162e-06	0.0157432	0.144967	5.49837e-10	0.907454	0.953994	-3.01172e-06	0.714864	0.999559
EC number	4.99.1.3	4.31e-06	0.276358	0.757218	7.18859e-06	0.480366	0.902929	8.75787e-06	0.0164058	0.147652	-9.98109e-07	0.157911	0.580568	9.51447e-06	0.112756	0.999559
EC number	4.2.3.1	4.58e-06	0.311306	0.757218	1.65888e-05	0.386049	0.902929	1.48099e-05	0.016936	0.150106	8.14696e-07	0.15141	0.580568	-6.92507e-06	0.642471	0.999559
EC number	2.4.1.129	-8.39e-06	0.32807	0.757218	-1.00715e-05	0.4839	0.902929	2.92119e-05	0.0197211	0.159876	9.01496e-07	0.271931	0.616926	-2.32959e-05	0.765878	0.999559
EC number	4.2.1.109	1.65e-06	0.344451	0.757218	4.87742e-06	0.500119	0.902929	2.35342e-06	0.0208804	0.163329	2.09581e-08	0.235331	0.602094	-3.18383e-06	0.631783	0.999559
EC number	4.1.1.48	5.06e-06	0.42325	0.757218	1.10942e-05	0.532748	0.902929	2.38724e-05	0.0228214	0.167453	8.91925e-08	0.678786	0.840218	-3.06034e-05	0.0882721	0.999559
EC number	1.1.1.65	-9.09e-08	0.145867	0.757218	3.54433e-07	0.53316	0.902929	8.40595e-07	0.0239661	0.168776	NA	NA	NA	-3.2438e-07	0.889056	0.999559
EC number	6.1.1.7	7.96e-06	0.200343	0.757218	1.86469e-05	0.54851	0.902929	-1.82803e-05	0.0263666	0.179709	2.2949e-06	0.133253	0.579349	-4.08635e-07	0.987119	0.999559
EC number	1.21.4.3	7.83e-07	0.418481	0.757218	4.63335e-06	0.110589	0.902929	1.56008e-06	0.0299157	0.192484	7.25981e-07	0.100597	0.554678	-4.10702e-07	0.669948	0.999559
EC number	3.5.1.2	1.23e-05	0.198427	0.757218	2.39425e-05	0.485969	0.902929	2.39886e-05	0.0347946	0.21095	2.51311e-06	0.116613	0.56326	9.08407e-06	0.756211	0.999559	Glutaminase	Hydrolases; Acting on carbon-nitrogen bonds, other than peptide bonds; In linear amides
EC number	5.3.3.8	-7.81e-07	0.302365	0.757218	3.60723e-07	0.53316	0.902929	1.58659e-06	0.0348386	0.21095	NA	NA	NA	-4.98211e-08	0.996082	0.999559
EC number	1.1.1.284	-1.94e-06	0.177157	0.757218	1.62188e-06	0.443569	0.902929	3.58021e-06	0.0362182	0.215023	-2.54424e-08	0.201678	0.580568	-4.30677e-05	0.362554	0.999559
EC number	3.1.1.1	-1.39e-06	0.195351	0.757218	1.23244e-06	0.307903	0.902929	4.96352e-06	0.0401396	0.220194	6.04592e-09	0.357945	0.656725	-1.16312e-05	0.486269	0.999559
EC number	6.3.2.4	4.9e-06	0.434158	0.757218	2.32286e-05	0.361003	0.902929	-1.70258e-05	0.0402607	0.2203	2.93704e-06	0.00706802	0.554678	-1.81264e-06	0.94162	0.999559
EC number	2.7.6.1	9.19e-06	0.351251	0.757218	7.2202e-05	0.0274766	0.902929	1.50931e-05	0.0420264	0.22379	1.09493e-06	0.10983	0.554678	-2.84419e-05	0.300124	0.999559
EC number	5.1.1.4	1.95e-06	0.100333	0.757218	3.19135e-06	0.499929	0.902929	1.69828e-06	0.0423815	0.2238	5.46014e-07	0.0218211	0.554678	-7.66644e-07	0.425452	0.999559
EC number	4.3.1.12	-1.13e-06	0.16261	0.757218	-3.12474e-06	0.469647	0.902929	-2.82341e-06	0.0424365	0.2238	-2.41408e-08	0.248351	0.608703	-1.48327e-06	0.752999	0.999559	Ornithine cyclodeaminase	Lyases; Carbon-nitrogen lyases; Ammonia-lyases
EC number	2.1.1.197	-3.94e-06	0.29606	0.757218	1.53556e-05	0.217513	0.902929	1.22817e-05	0.0423567	0.2238	1.03509e-08	0.976068	0.985927	1.0799e-05	0.495187	0.999559
EC number	3.6.3.41	-2.45e-06	0.112225	0.757218	4.58157e-06	0.315105	0.902929	7.70746e-06	0.0444967	0.225957	-1.68522e-07	0.378756	0.669781	6.17414e-06	0.657866	0.999559
EC number	2.5.1.10	2.8e-06	0.433509	0.757218	8.23947e-06	0.411186	0.902929	1.09177e-05	0.0439919	0.225957	1.73866e-07	0.698405	0.850211	-2.59241e-05	0.275174	0.999559
EC number	5.1.2.3	-1.61e-06	0.261769	0.757218	3.60723e-07	0.53316	0.902929	2.08775e-06	0.0455598	0.225957	NA	NA	NA	-3.45539e-07	0.983573	0.999559
EC number	1.14.14.51	-4.34e-07	0.287154	0.757218	3.99546e-07	0.460025	0.902929	1.06667e-06	0.0438477	0.225957	NA	NA	NA	-4.69372e-06	0.293424	0.999559
EC number	3.5.3.22	3.08e-07	0.20308	0.757218	-2.30302e-06	0.255298	0.902929	1.39347e-06	0.0467488	0.22978	-1.5552e-08	0.176883	0.580568	9.314e-07	0.317383	0.999559
EC number	4.2.2.1	2.31e-07	0.23495	0.757218	2.68332e-07	0.545706	0.902929	-3.30063e-07	0.0497996	0.234168	-7.74576e-09	0.317129	0.649481	-4.85988e-08	0.645827	0.999559
EC number	2.6.1.42	1.02e-05	0.125267	0.757218	1.78242e-05	0.475043	0.902929	1.2856e-05	0.0508284	0.234392	4.20267e-06	0.0143097	0.554678	2.56656e-05	0.257553	0.999559	Branched-chain-amino-acid transaminase	Transferases; Transferring nitrogenous groups; Transaminases
EC number	6.3.4.19	4.33e-06	0.434503	0.757218	2.43558e-05	0.140184	0.902929	-1.34856e-05	0.0519955	0.235372	2.37208e-08	0.958573	0.978917	-1.72789e-05	0.393192	0.999559
EC number	1.17.99.7	-6.28e-07	0.340114	0.757218	1.42923e-07	0.53316	0.902929	1.04513e-06	0.0545664	0.240443	NA	NA	NA	4.9849e-06	0.56912	0.999559
EC number	5.4.2.10	9.18e-06	0.378325	0.757218	4.46521e-05	0.20037	0.902929	-2.36534e-05	0.0565321	0.245394	1.56688e-06	0.0125523	0.554678	-3.91966e-05	0.148471	0.999559
EC number	2.7.1.49	4.65e-06	0.332231	0.757218	-1.26975e-05	0.456187	0.902929	1.24681e-05	0.0573969	0.247305	2.69068e-08	0.969453	0.980946	2.05383e-05	0.294969	0.999559
EC number	1.4.99.6	-1.07e-06	0.251998	0.757218	8.18489e-07	0.421433	0.902929	2.03712e-06	0.0596166	0.250821	9.77814e-09	0.32188	0.649481	-1.13174e-05	0.411599	0.999559
EC number	4.2.1.44	6.81e-06	0.132718	0.757218	1.46987e-05	0.328272	0.902929	5.67552e-06	0.0607886	0.252754	4.89209e-07	0.369869	0.662065	7.39989e-06	0.457142	0.999559
EC number	1.1.1.201	4.04e-07	0.0864216	0.757218	-3.58628e-07	0.398849	0.902929	7.54182e-07	0.0604921	0.252754	4.17482e-09	0.421143	0.688893	-2.55524e-08	0.882706	0.999559
EC number	2.7.7.6	2.61e-05	0.293582	0.757218	0.00015729	0.267294	0.902929	-0.000103739	0.0618064	0.253112	5.4615e-05	0.0253959	0.554678	-6.95008e-05	0.497309	0.999559
EC number	1.6.5.2	-5.5e-06	0.108584	0.757218	3.09471e-06	0.0869873	0.902929	9.84881e-06	0.061846	0.253112	-1.61336e-08	0.0592464	0.554678	-2.1333e-05	0.641846	0.999559
EC number	5.3.1.8	-5.96e-06	0.0792504	0.757218	-9.6082e-06	0.422429	0.902929	1.09985e-05	0.061099	0.253112	1.04334e-06	0.164128	0.580568	-2.08519e-05	0.156076	0.999559
EC number	2.1.1.298	-8.06e-07	0.282857	0.757218	2.55155e-07	0.53316	0.902929	1.46087e-06	0.07332	0.277449	NA	NA	NA	-5.60056e-06	0.581988	0.999559
EC number	2.1.1.182	8.74e-06	0.202698	0.757218	1.42073e-05	0.50214	0.902929	-1.17926e-05	0.0747546	0.280456	2.21798e-06	0.0233798	0.554678	3.15321e-07	0.988569	0.999559
EC number	1.1.1.392	2.18e-07	0.303236	0.757218	-8.644e-07	0.298041	0.902929	1.01821e-06	0.0766269	0.28307	NA	NA	NA	-2.36334e-09	0.933964	0.999559
EC number	1.3.3.3	-1.59e-06	0.298896	0.757218	7.09572e-07	0.53316	0.902929	3.39921e-06	0.0834954	0.298052	-5.42322e-09	0.226667	0.601618	-1.43458e-05	0.527199	0.999559
EC number	2.3.1.109	-1.78e-06	0.290794	0.757218	2.42581e-07	0.53316	0.902929	1.88975e-06	0.0914332	0.309783	NA	NA	NA	-7.80228e-06	0.565812	0.999559
EC number	3.1.27.6	-1.95e-06	0.272201	0.757218	1.27091e-07	0.53316	0.902929	4.21113e-06	0.0927468	0.311602	1.2548e-08	0.18301	0.580568	-1.9301e-05	0.262126	0.999559
EC number	2.7.8.13	4.6e-06	0.334747	0.757218	2.1952e-05	0.270651	0.902929	-1.30506e-05	0.092461	0.311602	6.33962e-07	0.354758	0.656725	1.51257e-05	0.384475	0.999559
EC number	2.1.1.172	-2.8e-06	0.258656	0.757218	5.97591e-07	0.384537	0.902929	3.3928e-06	0.094482	0.311602	NA	NA	NA	-4.63585e-06	0.848785	0.999559
EC number	4.2.1.106	5.79e-08	0.37187	0.757218	7.21513e-07	0.329562	0.902929	1.64647e-07	0.0988034	0.315494	-1.35261e-07	0.219854	0.596914	-1.13066e-08	0.673375	0.999559
EC number	2.7.1.2	5.94e-06	0.387491	0.757218	1.12779e-05	0.540117	0.902929	1.1765e-05	0.108475	0.32252	9.64513e-07	0.146183	0.580568	-1.75996e-05	0.300839	0.999559
EC number	1.8.4.14	-2.88e-06	0.135989	0.757218	2.57997e-06	0.524173	0.902929	5.31549e-06	0.109439	0.324558	-1.11147e-07	0.772666	0.885267	-1.90057e-05	0.099308	0.999559
EC number	2.3.1.35	1.09e-05	0.19915	0.757218	1.40941e-05	0.541161	0.902929	1.81335e-05	0.109738	0.324887	-2.77955e-07	0.500236	0.720801	-5.67125e-06	0.680254	0.999559
EC number	2.3.1.61	-2.15e-06	0.244162	0.757218	2.00789e-06	0.453163	0.902929	3.12928e-06	0.111726	0.326712	1.036e-07	0.228117	0.601618	-1.49423e-05	0.593953	0.999559
EC number	3.5.1.49	1.24e-06	0.0454025	0.757218	1.06627e-06	0.472109	0.902929	1.04877e-06	0.112885	0.327283	-1.03961e-07	0.0607421	0.554678	-2.28468e-07	0.792619	0.999559
EC number	1.1.1.159	-1.39e-06	0.330144	0.757218	-4.27613e-06	0.0289941	0.902929	3.77931e-06	0.112803	0.327283	-2.24901e-09	0.867192	0.929134	-1.67439e-05	0.129635	0.999559
EC number	1.21.4.1	6.08e-06	0.0924355	0.757218	1.50822e-05	0.246616	0.902929	3.93191e-06	0.11525	0.32925	1.85921e-06	0.0500941	0.554678	-2.88364e-06	0.236096	0.999559
EC number	6.3.4.21	6.47e-06	0.422228	0.757218	2.72164e-05	0.269585	0.902929	-1.32143e-05	0.118915	0.334806	2.27687e-07	0.436021	0.696609	-2.68449e-05	0.126508	0.999559
EC number	4.1.2.53	-5.9e-07	0.212337	0.757218	2.9359e-07	0.53316	0.902929	9.75567e-07	0.118759	0.334806	NA	NA	NA	2.2088e-06	0.763031	0.999559
EC number	3.1.31.1	3.73e-07	0.281052	0.757218	1.12771e-06	0.379005	0.902929	1.14921e-06	0.124135	0.341906	-1.55112e-09	0.529654	0.73495	-1.29516e-05	0.0370893	0.999559
EC number	2.4.1.4	3.26e-05	0.0177797	0.757218	2.28466e-05	0.228639	0.902929	3.70243e-06	0.132647	0.35408	-2.43024e-08	0.634448	0.811315	-1.13069e-05	0.410504	0.999559
EC number	2.8.1.10	9.31e-06	0.130026	0.757218	-1.49157e-05	0.269439	0.902929	9.41113e-06	0.13841	0.359869	7.13934e-07	0.294069	0.626568	2.55742e-05	0.118772	0.999559
EC number	1.2.1.21	-2.11e-07	0.35246	0.757218	1.70276e-07	0.485184	0.902929	3.38906e-07	0.142279	0.368093	-3.62104e-10	0.935263	0.966786	1.0744e-06	0.813554	0.999559
EC number	3.2.1.31	-3.57e-06	0.340054	0.757218	5.98283e-06	0.498634	0.902929	9.15787e-06	0.144033	0.371052	4.55177e-07	0.0514619	0.554678	-6.10869e-06	0.758284	0.999559
EC number	1.1.1.373	-8.47e-07	0.14178	0.757218	4.89969e-07	0.53316	0.902929	9.52351e-07	0.145858	0.371174	NA	NA	NA	5.64831e-06	0.488028	0.999559
EC number	3.5.1.23	3.86e-07	0.362783	0.757218	-6.41113e-07	0.556957	0.902929	1.72287e-06	0.149486	0.377113	NA	NA	NA	1.11213e-06	0.579466	0.999559
EC number	2.4.2.22	9.3e-06	0.17663	0.757218	1.43224e-05	0.529809	0.902929	-1.38291e-05	0.151732	0.379703	5.08192e-07	0.267732	0.612652	3.81796e-05	0.0332797	0.999559
EC number	2.5.1.129	3.23e-06	0.437679	0.757218	8.44399e-06	0.207185	0.902929	4.2444e-06	0.152974	0.380512	5.75755e-08	0.187586	0.580568	-1.98469e-05	0.188997	0.999559
EC number	2.1.1.201	-1.18e-06	0.171558	0.757218	3.58039e-07	0.53316	0.902929	1.60902e-06	0.153609	0.380512	-3.36455e-08	0.358151	0.656725	-1.95176e-06	0.877092	0.999559
EC number	2.7.7.n1	-4.58e-07	0.306461	0.757218	1.4428e-06	0.53316	0.902929	7.11642e-07	0.153159	0.380512	NA	NA	NA	-5.89812e-06	0.365991	0.999559
EC number	1.13.11.6	2.4e-08	0.294016	0.757218	-3.91851e-07	0.0786678	0.902929	1.98587e-07	0.155989	0.384025	NA	NA	NA	4.63636e-07	0.636377	0.999559
EC number	1.3.3.4	-1.23e-06	0.160767	0.757218	6.43082e-07	0.347635	0.902929	2.30492e-06	0.160279	0.38676	-3.93855e-08	0.225513	0.601618	1.24055e-06	0.901697	0.999559
EC number	3.2.1.85	4.17e-06	0.384663	0.757218	8.3405e-06	0.352452	0.902929	2.81688e-06	0.170032	0.398736	4.70206e-08	0.258024	0.610468	-9.39967e-06	0.453439	0.999559
EC number	2.7.7.10	1.77e-06	0.231448	0.757218	1.48239e-06	0.441174	0.902929	6.40479e-07	0.178013	0.406813	1.0241e-08	0.175995	0.580568	-3.5365e-07	0.490511	0.999559
EC number	5.4.2.2	1.02e-05	0.198436	0.757218	2.10746e-05	0.306505	0.902929	9.43807e-06	0.183134	0.411257	2.61029e-07	0.771105	0.884778	-3.81033e-05	0.19264	0.999559
EC number	2.7.1.162	-7.94e-07	0.33828	0.757218	2.44654e-07	0.429295	0.902929	8.2989e-07	0.183924	0.412017	1.06146e-08	0.186605	0.580568	-1.30127e-07	0.594914	0.999559
EC number	3.4.24.13	3.13e-07	0.147685	0.757218	2.11472e-07	0.542129	0.902929	2.1002e-07	0.185854	0.414017	1.02282e-08	0.728337	0.865009	-2.52415e-08	0.601177	0.999559
EC number	3.4.17.14	2.7e-06	0.0484922	0.757218	-3.07756e-06	0.548375	0.902929	5.25138e-06	0.188461	0.416007	3.40189e-08	0.267181	0.612652	3.91475e-06	0.556464	0.999559
EC number	1.5.1.20	9.82e-06	0.104733	0.757218	2.17412e-05	0.34578	0.902929	9.73428e-06	0.189573	0.417276	2.49931e-06	0.0664563	0.554678	2.85683e-05	0.084045	0.999559
EC number	3.1.7.2	1.43e-06	0.42643	0.757218	1.02213e-05	0.0949881	0.902929	1.71441e-06	0.189775	0.417325	-4.45634e-08	0.456187	0.7029	1.74814e-06	0.819904	0.999559
EC number	1.17.1.8	7.47e-06	0.306516	0.757218	1.73169e-05	0.445939	0.902929	1.07048e-05	0.19035	0.418094	1.60972e-06	0.160623	0.580568	-2.8843e-05	0.214769	0.999559
EC number	1.2.1.68	5.33e-07	0.355856	0.757218	1.7249e-06	0.261627	0.902929	4.85585e-07	0.196727	0.422916	NA	NA	NA	-5.36648e-07	0.567322	0.999559
EC number	3.5.5.1	-4.51e-08	0.252918	0.757218	2.6555e-07	0.346105	0.902929	2.0716e-07	0.200465	0.425191	-4.99434e-10	0.912189	0.956842	-9.88987e-08	0.337508	0.999559
EC number	2.4.2.8	7.7e-06	0.177131	0.757218	2.57328e-05	0.445769	0.902929	-1.10404e-05	0.201955	0.42641	2.87138e-06	0.0411395	0.554678	1.68018e-05	0.344699	0.999559
EC number	6.3.3.2	7.05e-06	0.256298	0.757218	-1.49728e-05	0.405664	0.902929	9.59059e-06	0.209937	0.435705	1.09768e-06	0.103751	0.554678	3.6461e-05	0.0151309	0.999559
EC number	1.18.1.3	-1.59e-06	0.3089	0.757218	4.89937e-07	0.269326	0.902929	2.48855e-06	0.214402	0.441632	NA	NA	NA	-2.1142e-05	0.227078	0.999559
EC number	3.1.4.53	-1.02e-06	0.304129	0.757218	2.67744e-07	0.53316	0.902929	7.42733e-07	0.217745	0.443894	NA	NA	NA	1.22616e-06	0.913961	0.999559
EC number	3.2.1.180	-1.6e-06	0.0776562	0.757218	8.47493e-07	0.486479	0.902929	2.89897e-06	0.220025	0.44488	2.92379e-09	0.344628	0.656725	1.56762e-06	0.77141	0.999559
EC number	3.6.1.7	1.93e-05	0.0913822	0.757218	3.43144e-05	0.102935	0.902929	1.98464e-05	0.223256	0.447856	4.06845e-07	0.328975	0.651438	-1.09836e-05	0.658583	0.999559
EC number	5.3.1.4	5.33e-06	0.425422	0.757218	1.31237e-05	0.555636	0.902929	8.11065e-06	0.240962	0.464397	1.85421e-06	0.275457	0.617133	-3.32177e-05	0.372469	0.999559
EC number	1.8.1.7	-2.11e-06	0.298079	0.757218	2.62051e-06	0.268703	0.902929	2.77511e-06	0.24165	0.464397	-2.16814e-08	0.307294	0.640196	-1.1848e-05	0.601658	0.999559
EC number	6.3.4.13	6.66e-06	0.180448	0.757218	1.63294e-05	0.504751	0.902929	-7.5291e-06	0.25711	0.479459	1.97548e-06	0.0254531	0.554678	2.05836e-05	0.252353	0.999559
EC number	3.1.1.2	1.47e-06	0.365342	0.757218	6.0923e-06	0.205626	0.902929	-2.02923e-06	0.258416	0.480357	-6.40872e-08	0.35901	0.656725	-1.45611e-05	0.275864	0.999559
EC number	1.1.1.244	-1.01e-06	0.432363	0.757218	3.89484e-06	0.275136	0.902929	1.30558e-06	0.260738	0.482089	-6.36525e-09	0.7467	0.874682	-3.06218e-06	0.151965	0.999559
EC number	3.5.1.124	-3.61e-07	0.225102	0.757218	1.93646e-07	0.53316	0.902929	1.04279e-06	0.265133	0.487785	NA	NA	NA	-4.05218e-07	0.953278	0.999559
EC number	7.2.4.1	-7.38e-07	0.119556	0.757218	-1.20159e-06	0.0843132	0.902929	5.73498e-07	0.273424	0.490647	1.8603e-08	0.35121	0.656725	2.66897e-07	0.688013	0.999559
EC number	3.2.1.3	1.07e-06	0.386823	0.757218	1.16996e-06	0.420621	0.902929	1.74853e-06	0.289293	0.500131	6.3321e-07	0.0836938	0.554678	1.17788e-06	0.587588	0.999559
EC number	2.7.10.1	-5.55e-07	0.282404	0.757218	-9.47529e-06	0.178046	0.902929	9.90416e-07	0.299869	0.500131	-1.19408e-07	0.0364792	0.554678	7.87622e-07	0.601252	0.999559
EC number	3.6.1.3	-7.64e-06	0.181417	0.757218	2.22858e-05	0.263523	0.902929	-7.42128e-06	0.29743	0.500131	8.66889e-07	0.1445	0.580568	-1.19738e-06	0.926609	0.999559
EC number	3.6.1.23	1.16e-05	0.350402	0.757218	1.62208e-05	0.509262	0.902929	-1.32815e-05	0.29605	0.500131	1.42488e-06	0.191918	0.580568	-1.94807e-05	0.527	0.999559
EC number	5.4.3.8	5.8e-06	0.267947	0.757218	1.91493e-05	0.198466	0.902929	6.5631e-06	0.297718	0.500131	5.64981e-08	0.235766	0.602094	-1.41032e-05	0.479231	0.999559
EC number	6.2.1.14	3.14e-06	0.357721	0.757218	2.65516e-06	0.19247	0.902929	-3.32778e-06	0.283391	0.500131	1.22784e-09	0.680577	0.840218	3.87126e-08	0.980444	0.999559
EC number	2.7.8.26	9.12e-06	0.126561	0.757218	-1.40644e-05	0.444709	0.902929	7.76072e-06	0.289275	0.500131	-7.83153e-08	0.859067	0.923066	-4.89642e-06	0.736442	0.999559
EC number	2.4.1.87	3.93e-07	0.0217286	0.757218	2.2291e-07	0.314489	0.902929	-1.03643e-06	0.29402	0.500131	NA	NA	NA	-6.3604e-07	0.441171	0.999559
EC number	1.1.1.302	-1.27e-08	0.216506	0.757218	7.63282e-07	0.346105	0.902929	2.20967e-08	0.282403	0.500131	NA	NA	NA	-1.21463e-09	0.847219	0.999559
EC number	3.2.1.94	-8.98e-07	0.439148	0.757218	3.8345e-06	0.343203	0.902929	1.16539e-06	0.309587	0.506419	1.17799e-08	0.416119	0.68591	3.35368e-07	0.865611	0.999559
EC number	3.1.4.46	5.59e-06	0.374977	0.757218	-1.71269e-05	0.375675	0.902929	9.688e-06	0.314968	0.510918	4.6516e-07	0.3063	0.639902	-2.29869e-05	0.394041	0.999559
EC number	3.4.22.71	5.49e-06	0.231016	0.757218	-1.52702e-05	0.449184	0.902929	4.59324e-06	0.321617	0.515604	4.53353e-08	0.410106	0.68285	-2.83118e-06	0.5227	0.999559
EC number	3.2.1.145	-5.24e-07	0.356885	0.757218	4.64236e-07	0.356603	0.902929	3.62935e-07	0.333038	0.525689	NA	NA	NA	-2.62056e-08	0.866335	0.999559
EC number	3.1.1.83	2.92e-06	0.110671	0.757218	4.37803e-06	0.353948	0.902929	2.08507e-06	0.334007	0.526484	-5.2951e-08	0.41316	0.685305	-3.08067e-09	0.998916	0.999559
EC number	1.3.99.2	3.36e-06	0.416202	0.757218	1.80395e-05	0.481309	0.902929	2.10455e-06	0.351545	0.542099	4.89984e-07	0.304081	0.637928	6.58301e-07	0.733913	0.999559
EC number	2.7.4.8	1.34e-05	0.0756079	0.757218	4.32212e-05	0.205908	0.902929	-6.93827e-06	0.365017	0.552503	2.08392e-06	0.148145	0.580568	2.21957e-06	0.923377	0.999559
EC number	3.4.11.5	3.08e-06	0.375258	0.757218	-9.90803e-06	0.112116	0.902929	-4.45092e-06	0.366539	0.554086	4.45643e-07	0.0256788	0.554678	2.19939e-05	0.0632421	0.999559
EC number	2.5.1.141	-1.4e-06	0.2884	0.757218	5.16624e-07	0.53316	0.902929	6.99965e-07	0.370325	0.556563	3.86382e-09	0.546853	0.745727	-1.0405e-05	0.550845	0.999559
EC number	3.1.3.37	-1.02e-06	0.437116	0.757218	1.09015e-06	0.264984	0.902929	7.47544e-07	0.376216	0.560047	4.35734e-09	0.575372	0.764445	3.4647e-07	0.249557	0.999559
EC number	1.1.1.22	-1.21e-05	0.123188	0.757218	4.18429e-05	0.0995186	0.902929	1.0128e-05	0.380414	0.561587	2.20542e-06	0.0223822	0.554678	4.39575e-06	0.864125	0.999559
EC number	3.1.26.5	1.66e-05	0.101372	0.757218	2.85504e-05	0.489709	0.902929	-3.70443e-05	0.382413	0.563279	3.8667e-06	0.0141581	0.554678	2.77548e-05	0.225187	0.999559
EC number	2.4.2.17	3.57e-06	0.416484	0.757218	1.558e-05	0.409259	0.902929	5.28509e-06	0.382444	0.563279	1.09977e-06	0.266019	0.612652	1.21554e-05	0.389012	0.999559			HISTSYN-PWY	1	2.4.2.17: ATP phosphoribosyltransferase	PRPP --> Phosphoribosyl-ATP
EC number	4.2.1.91	-8.14e-07	0.385027	0.757218	7.58139e-07	0.288568	0.902929	5.80509e-07	0.388947	0.570211	NA	NA	NA	-2.898e-07	0.615864	0.999559
EC number	1.4.1.21	-1.02e-06	0.386578	0.757218	4.56464e-06	0.25167	0.902929	1.83362e-06	0.395137	0.576025	3.95586e-08	0.324008	0.649748	1.94223e-06	0.550167	0.999559
EC number	2.4.2.45	1.99e-06	0.230247	0.757218	-1.29041e-06	0.0586381	0.902929	-3.08051e-06	0.400621	0.58039	4.12838e-09	0.887365	0.941626	1.35958e-05	0.089949	0.999559
EC number	2.7.1.71	1.57e-05	0.170956	0.757218	5.42268e-05	0.23881	0.902929	1.0782e-05	0.408574	0.589983	2.40175e-06	0.228454	0.601618	3.93426e-05	0.0778981	0.999559
EC number	1.97.1.9	-2.79e-07	0.318566	0.757218	1.13541e-07	0.53316	0.902929	2.53071e-07	0.409155	0.589983	1.37867e-08	0.357945	0.656725	1.11543e-06	0.788058	0.999559
EC number	3.5.1.53	2.85e-06	0.229476	0.757218	-1.09043e-05	0.146405	0.902929	-2.60173e-06	0.408927	0.589983	7.68563e-09	0.879819	0.936642	-2.93885e-06	0.542398	0.999559
EC number	2.6.1.76	-2.44e-06	0.0905011	0.757218	-3.35221e-06	0.205838	0.902929	-1.17568e-06	0.433539	0.612101	8.14113e-09	0.607477	0.789615	-3.12066e-07	0.957512	0.999559
EC number	5.4.2.7	9.32e-06	0.185742	0.757218	2.95926e-05	0.198492	0.902929	-6.08715e-06	0.434866	0.612492	3.53038e-07	0.294891	0.627429	-3.4495e-05	0.314169	0.999559
EC number	5.1.3.7	-2.54e-07	0.38847	0.757218	4.79465e-07	0.53316	0.902929	8.89079e-07	0.43929	0.61723	NA	NA	NA	-1.39129e-06	0.598229	0.999559
EC number	2.7.4.7	8.12e-06	0.0562962	0.757218	-1.41897e-05	0.167387	0.902929	-5.93858e-06	0.452444	0.627392	1.62211e-07	0.803316	0.897889	1.80884e-05	0.323859	0.999559
EC number	2.4.1.109	3.65e-06	0.289203	0.757218	-9.2103e-07	0.0843132	0.902929	-6.55645e-06	0.4576	0.631163	NA	NA	NA	-5.60291e-07	0.871341	0.999559
EC number	2.1.1.52	-8.11e-07	0.347178	0.757218	6.27862e-07	0.36355	0.902929	4.84505e-07	0.461493	0.634655	NA	NA	NA	4.21635e-07	0.113464	0.999559
EC number	1.7.3.3	-1.21e-07	0.43767	0.757218	1.33778e-07	0.538507	0.902929	-6.73876e-09	0.466395	0.637448	NA	NA	NA	-7.46994e-08	0.712812	0.999559
EC number	2.3.2.2	-3.89e-06	0.167501	0.757218	6.79189e-07	0.391682	0.902929	1.87226e-06	0.469012	0.63859	NA	NA	NA	-1.96144e-05	0.408604	0.999559
EC number	5.3.2.1	1.79e-06	0.120365	0.757218	-1.3761e-06	0.0772426	0.902929	5.95227e-07	0.487398	0.654058	2.47161e-08	0.278889	0.617133	8.62399e-07	0.00967225	0.850258
EC number	4.1.2.42	-1.07e-06	0.267664	0.757218	1.14964e-06	0.181936	0.902929	3.15732e-07	0.49482	0.660988	-1.03159e-08	0.622816	0.802598	-5.04518e-07	0.802993	0.999559
EC number	2.3.1.38	-6.27e-07	0.273931	0.757218	3.71768e-07	0.376376	0.902929	2.41309e-07	0.49625	0.662237	NA	NA	NA	-5.39383e-08	0.755069	0.999559
EC number	3.7.1.4	3.95e-07	0.186263	0.757218	1.52706e-07	0.456426	0.902929	1.31896e-07	0.537829	0.69937	-5.84441e-09	0.106531	0.554678	-7.59631e-08	0.645047	0.999559
EC number	4.1.3.17	-4.68e-07	0.246594	0.757218	2.42405e-07	0.53316	0.902929	4.71328e-07	0.543217	0.703662	-6.61344e-09	0.257719	0.610468	3.38547e-06	0.609542	0.999559
EC number	3.2.1.129	-8.02e-08	0.125957	0.757218	2.24634e-07	0.53316	0.902929	-1.52894e-08	0.549498	0.707668	NA	NA	NA	1.63313e-06	0.281515	0.999559
EC number	6.3.2.37	-1.31e-08	0.424259	0.757218	-7.92637e-07	0.0527373	0.902929	-4.91434e-09	0.557835	0.713674	NA	NA	NA	4.40019e-09	0.968188	0.999559
EC number	4.1.99.14	2.75e-06	0.0508811	0.757218	3.42319e-06	0.35535	0.902929	-1.12445e-06	0.569576	0.722296	-3.89443e-08	0.385169	0.673791	2.26681e-07	0.916347	0.999559
EC number	5.1.99.1	-1.11e-06	0.329815	0.757218	6.66765e-07	0.532955	0.902929	1.26161e-06	0.571151	0.722776	1.51136e-07	0.795897	0.895883	-2.28386e-07	0.962632	0.999559
EC number	4.1.1.112	-4.86e-07	0.22858	0.757218	2.42405e-07	0.53316	0.902929	4.37422e-07	0.57278	0.724051	-6.61344e-09	0.257719	0.610468	3.08606e-06	0.647246	0.999559
EC number	4.2.1.135	-2.64e-07	0.318233	0.757218	6.18303e-07	0.427959	0.902929	7.18945e-07	0.573277	0.724287	3.51014e-09	0.883539	0.939268	3.74153e-06	0.00269822	0.646539
EC number	2.3.1.174	-1.97e-06	0.438649	0.757218	4.57227e-06	0.235648	0.902929	4.28366e-07	0.576156	0.72753	NA	NA	NA	1.89603e-06	0.924785	0.999559
EC number	2.4.1.226	-1.4e-06	0.385547	0.757218	-2.97646e-06	0.275005	0.902929	6.26361e-07	0.60728	0.747952	NA	NA	NA	-2.20721e-07	0.501652	0.999559
EC number	5.4.99.13	5.12e-07	0.0716408	0.757218	-1.31003e-06	0.0877255	0.902929	-2.33222e-08	0.611268	0.750719	2.15393e-08	0.0649999	0.554678	3.72915e-06	0.00262309	0.646539
EC number	2.7.7.64	4.2e-07	0.413317	0.757218	7.0133e-07	0.38449	0.902929	-8.23851e-08	0.626485	0.760258	NA	NA	NA	-2.38857e-09	0.950482	0.999559
EC number	4.6.1.12	8.68e-06	0.158785	0.757218	1.97664e-05	0.371574	0.902929	3.02197e-06	0.629723	0.762141	7.54141e-07	0.430042	0.695111	1.6876e-05	0.344694	0.999559
EC number	3.8.1.3	2.19e-06	0.372429	0.757218	-1.10898e-05	0.117377	0.902929	-1.2755e-06	0.634513	0.765158	1.17247e-07	0.0451098	0.554678	-1.95385e-07	0.957594	0.999559
EC number	1.4.1.14	5.24e-06	0.350315	0.757218	9.44542e-06	0.529203	0.902929	-2.94723e-06	0.648671	0.777005	-2.99018e-08	0.932185	0.966786	-4.01314e-06	0.689767	0.999559
EC number	3.11.1.3	3.47e-07	0.124159	0.757218	3.04919e-07	0.538507	0.902929	1.71385e-07	0.663995	0.789277	1.39167e-09	0.958035	0.978917	-2.80222e-08	0.859215	0.999559
EC number	6.2.1.13	1.14e-06	0.285255	0.757218	6.07819e-06	0.105357	0.902929	-3.24469e-07	0.66728	0.790622	1.1719e-09	0.979272	0.987834	-3.08762e-07	0.520213	0.999559
EC number	2.4.1.301	-4.56e-07	0.054536	0.757218	5.29894e-07	0.339326	0.902929	6.75817e-07	0.675549	0.798127	4.97498e-09	0.630299	0.808076	-1.62862e-06	0.369711	0.999559
EC number	1.15.1.2	6.92e-06	0.129218	0.757218	1.17856e-05	0.550353	0.902929	2.90872e-06	0.678774	0.800314	1.44985e-06	0.236021	0.602094	-5.31642e-06	0.395296	0.999559
EC number	3.5.3.6	5.35e-06	0.147061	0.757218	7.96583e-06	0.315047	0.902929	-1.58566e-06	0.685866	0.803797	7.58121e-07	0.0556093	0.554678	-8.76654e-06	0.710363	0.999559
EC number	3.1.4.4	3.74e-07	0.112363	0.757218	1.2773e-06	0.432754	0.902929	6.73431e-08	0.695603	0.811669	NA	NA	NA	8.74563e-06	0.0896192	0.999559
EC number	3.5.4.33	8.4e-06	0.216886	0.757218	1.51335e-05	0.467127	0.902929	-3.471e-06	0.696912	0.812657	5.10038e-07	0.46146	0.706305	1.1824e-05	0.584831	0.999559
EC number	5.5.1.1	-1.16e-06	0.396091	0.757218	-2.76104e-06	0.318347	0.902929	-7.36436e-07	0.705224	0.817484	2.3281e-08	0.34903	0.656725	-1.16745e-06	0.713264	0.999559
EC number	6.3.4.5	7.53e-06	0.348318	0.757218	3.14063e-05	0.255267	0.902929	-3.84158e-06	0.712922	0.823091	1.03555e-06	0.097978	0.554678	-3.22385e-05	0.297616	0.999559
EC number	5.4.99.1	-1.86e-06	0.234395	0.757218	-2.03683e-06	0.32869	0.902929	-9.75955e-07	0.719845	0.82658	9.33365e-08	0.0416646	0.554678	1.46761e-05	0.518298	0.999559
EC number	1.2.3.1	8.02e-07	0.0895811	0.757218	1.02349e-06	0.34745	0.902929	1.19105e-07	0.726376	0.830805	NA	NA	NA	-5.64723e-08	0.765914	0.999559
EC number	2.7.4.1	8.13e-06	0.319314	0.757218	2.46839e-05	0.413738	0.902929	3.80431e-06	0.729008	0.831369	4.65069e-07	0.615201	0.79463	-8.53056e-06	0.668407	0.999559
EC number	3.6.1.61	1.96e-07	0.184119	0.757218	7.44938e-07	0.405834	0.902929	8.34502e-08	0.738155	0.838172	-1.18362e-08	0.184292	0.580568	-9.96539e-09	0.926144	0.999559
EC number	3.1.22.4	4.95e-06	0.302648	0.757218	1.84949e-05	0.495693	0.902929	-3.13437e-06	0.747198	0.844725	7.2745e-07	0.251321	0.609526	-1.52583e-05	0.706634	0.999559
EC number	5.3.1.32	-1.23e-06	0.182197	0.757218	2.26989e-08	0.537944	0.902929	2.49306e-07	0.749439	0.845977	NA	NA	NA	-1.84175e-06	0.720906	0.999559
EC number	6.1.1.23	1.56e-05	0.107792	0.757218	2.36507e-05	0.447911	0.902929	-2.98199e-06	0.752917	0.84867	3.94031e-07	0.282647	0.617133	-6.15313e-06	0.658125	0.999559
EC number	2.8.1.7	2.2e-05	0.0443844	0.757218	4.96584e-05	0.203294	0.902929	-3.81136e-06	0.76604	0.855579	2.59003e-06	0.0374482	0.554678	-9.11532e-06	0.844885	0.999559
EC number	1.14.12.19	-2.01e-06	0.416231	0.757218	-2.38435e-07	0.49211	0.902929	7.42572e-07	0.774579	0.860602	-1.99328e-09	0.668547	0.839883	-1.51114e-05	0.560564	0.999559
EC number	2.7.3.3	6.17e-07	0.36825	0.757218	5.88397e-06	0.498036	0.902929	-2.24235e-07	0.783704	0.867845	NA	NA	NA	-2.87643e-07	0.758501	0.999559
EC number	1.1.1.40	5.88e-06	0.152991	0.757218	-2.15133e-05	0.0439327	0.902929	-2.13034e-06	0.794379	0.874979	2.56155e-06	0.320992	0.649481	4.17901e-05	0.0168955	0.999559
EC number	4.1.1.85	-2.94e-06	0.244623	0.757218	2.55227e-07	0.53316	0.902929	3.90263e-07	0.797342	0.875461	NA	NA	NA	7.57943e-06	0.712711	0.999559
EC number	1.14.14.3	-9.55e-07	0.269736	0.757218	2.1317e-07	0.542129	0.902929	7.39557e-08	0.798038	0.875812	NA	NA	NA	-9.71734e-07	0.62594	0.999559
EC number	2.4.1.175	-2.15e-06	0.159829	0.757218	-2.97646e-06	0.275005	0.902929	2.5285e-07	0.802542	0.878687	NA	NA	NA	-2.18768e-07	0.504422	0.999559
EC number	2.6.1.29	4.82e-07	0.328314	0.757218	9.95427e-07	0.411628	0.902929	8.59075e-08	0.845952	0.904961	-4.81311e-09	0.248351	0.608703	-1.19146e-07	0.637047	0.999559
EC number	4.2.1.20	9.59e-06	0.384537	0.757218	3.61929e-05	0.420039	0.902929	2.37075e-06	0.846929	0.904961	5.86738e-08	0.962602	0.978917	4.19508e-06	0.916303	0.999559
EC number	5.1.3.10	1.8e-07	0.337745	0.757218	5.71636e-07	0.386202	0.902929	-1.01854e-07	0.874511	0.924064	1.10813e-08	0.277553	0.617133	8.90211e-07	0.398325	0.999559
EC number	2.4.1.21	9.52e-06	0.279677	0.757218	6.17888e-05	0.142219	0.902929	-1.35299e-06	0.88839	0.933504	3.34228e-06	0.118571	0.56326	2.95898e-06	0.897746	0.999559
EC number	1.1.1.304	1.26e-06	0.381112	0.757218	3.40673e-06	0.245307	0.902929	2.25373e-07	0.889797	0.933504	-4.92774e-09	0.264584	0.612586	-2.04983e-06	0.5253	0.999559
EC number	2.5.1.77	7.47e-08	0.378248	0.757218	1.15462e-07	0.542129	0.902929	1.14991e-08	0.906581	0.944254	NA	NA	NA	-1.44824e-08	0.861909	0.999559
EC number	4.2.3.134	-2.8e-07	0.416263	0.757218	1.73239e-07	0.549602	0.902929	1.42172e-08	0.913999	0.94859	NA	NA	NA	-4.14977e-09	0.90444	0.999559
EC number	6.3.5.6	7.07e-07	0.379189	0.757218	-1.76115e-05	0.0820372	0.902929	4.49977e-07	0.924548	0.955708	-3.26003e-08	0.558928	0.752021	-6.08797e-07	0.873247	0.999559
EC number	6.3.5.11	8.22e-06	0.13409	0.757218	7.92522e-06	0.384061	0.902929	4.2772e-07	0.927617	0.958031	-6.10952e-08	0.69212	0.845424	9.51554e-06	0.277489	0.999559
EC number	7.1.1.7	-5.06e-07	0.230833	0.757218	1.06544e-06	0.53316	0.902929	-1.96599e-08	0.966394	0.980271	NA	NA	NA	7.43849e-06	0.641409	0.999559
EC number	3.2.1.156	3.73e-06	0.344263	0.757218	-1.60053e-05	0.158772	0.902929	1.55973e-07	0.967035	0.980495	7.72536e-08	0.78945	0.892628	-1.69255e-06	0.741093	0.999559
EC number	2.7.1.11	1.14e-05	0.288236	0.757218	4.48112e-05	0.396473	0.902929	2.89793e-07	0.98055	0.988787	1.71867e-05	0.010771	0.554678	8.83709e-06	0.797048	0.999559	6-phosphofructokinase	Transferases; Transferring phosphorus-containing groups; Phosphotransferases with an alcohol group as acceptor
EC number	3.2.2.15	2.47e-06	0.304983	0.757218	-4.78289e-06	0.449026	0.902929	2.21649e-08	0.995662	0.997373	4.0711e-08	0.257371	0.610468	3.81203e-06	0.409423	0.999559
EC number	5.4.3.2	-3.77e-06	0.12988	0.757218	-4.64537e-06	0.560115	0.902932	1.19335e-05	0.0150162	0.143454	3.98047e-07	0.389871	0.674517	1.02111e-06	0.926632	0.999559
EC number	2.5.1.72	1.13e-05	0.0478137	0.757218	1.66277e-05	0.560362	0.902932	9.3061e-06	0.174576	0.40392	1.05553e-06	0.207182	0.587473	-7.15033e-06	0.754236	0.999559
EC number	4.2.3.4	5.98e-06	0.361797	0.757218	1.31782e-05	0.558529	0.902932	1.69847e-06	0.788642	0.871657	8.3658e-09	0.988066	0.992698	-8.41293e-06	0.679677	0.999559
EC number	6.1.1.10	1.21e-05	0.205909	0.757218	2.55286e-05	0.562187	0.903129	-2.20776e-05	0.0519611	0.235372	2.22496e-06	0.0769054	0.554678	-1.47955e-06	0.954167	0.999559
EC number	4.3.3.6	2.53e-05	0.0783504	0.757218	-1.22779e-05	0.561576	0.903129	-1.3632e-05	0.390022	0.571068	7.16561e-07	0.468914	0.708751	6.26369e-05	0.0423613	0.999559
EC number	1.1.1.405	-2.46e-06	0.0329575	0.757218	1.44387e-06	0.568284	0.903292	-3.34406e-06	0.0103062	0.122601	5.27659e-08	0.19493	0.580568	-1.23482e-06	0.325186	0.999559
EC number	5.3.1.9	7.16e-06	0.211351	0.757218	1.43329e-05	0.568259	0.903292	-1.79653e-05	0.0131936	0.138985	5.39192e-06	0.0325532	0.554678	2.06893e-05	0.351132	0.999559
EC number	2.3.1.234	5.94e-06	0.323756	0.757218	1.12021e-05	0.564466	0.903292	-1.17798e-05	0.114795	0.32925	5.574e-07	0.441595	0.696609	-2.14877e-06	0.927407	0.999559
EC number	3.6.3.24	-4.98e-06	0.156421	0.757218	9.72888e-07	0.568508	0.903292	5.90418e-06	0.120214	0.336307	NA	NA	NA	-2.90887e-05	0.505331	0.999559
EC number	2.4.2.52	-2.42e-06	0.290433	0.757218	1.2988e-06	0.566507	0.903292	2.63702e-06	0.312055	0.508017	2.22978e-08	0.225709	0.601618	-1.63978e-05	0.541839	0.999559
EC number	1.3.5.1	-3.83e-06	0.267733	0.757218	-4.99544e-06	0.569693	0.903338	7.52001e-06	0.0957592	0.312626	1.3649e-06	0.123232	0.569751	2.26778e-06	0.944032	0.999559
EC number	2.3.1.181	-5.29e-06	0.190134	0.757218	-6.55338e-06	0.57049	0.903701	1.45949e-05	0.0324374	0.203567	9.73089e-07	0.151204	0.580568	1.16993e-06	0.935243	0.999559
EC number	6.1.1.12	-6.29e-06	0.172975	0.757218	1.35412e-05	0.57235	0.903995	-2.87584e-05	0.000704547	0.04102	2.86538e-06	0.0562521	0.554678	-5.48662e-07	0.973576	0.999559
EC number	1.1.99.28	1.6e-06	0.399297	0.757218	3.15489e-06	0.624441	0.903995	4.93934e-06	0.0031995	0.0780526	1.50822e-06	0.159611	0.580568	-1.50773e-06	0.752766	0.999559
EC number	6.3.2.31	4.86e-08	0.413586	0.757218	7.90174e-07	0.600086	0.903995	1.42781e-06	0.00394859	0.0868318	2.15481e-08	0.242199	0.608703	-9.47905e-08	0.782218	0.999559
EC number	1.8.1.9	1.41e-05	0.22548	0.757218	1.88536e-05	0.602154	0.903995	2.23968e-05	0.00961387	0.119101	6.35054e-06	0.0154525	0.554678	6.20107e-06	0.755068	0.999559	Thioredoxin-disulfide reductase	Oxidoreductases; Acting on a sulfur group of donors; With NAD+ or NADP+ as acceptor
EC number	1.1.1.49	-4.72e-06	0.212066	0.757218	3.9949e-06	0.623821	0.903995	1.3308e-05	0.0105136	0.123141	3.62425e-06	0.152359	0.580568	-2.06259e-05	0.39038	0.999559
EC number	3.4.21.92	6.24e-06	0.400705	0.757218	-1.37602e-05	0.576838	0.903995	-1.98692e-05	0.0206555	0.163329	4.13689e-06	0.109306	0.554678	-3.00539e-08	0.998789	0.999559
EC number	3.1.11.2	5.6e-06	0.266039	0.757218	9.63586e-06	0.578872	0.903995	1.8022e-05	0.0256111	0.176626	1.23256e-06	0.108406	0.554678	-3.32547e-05	0.200548	0.999559
EC number	3.4.24.70	-1.64e-06	0.42533	0.757218	2.06036e-06	0.587869	0.903995	7.4634e-06	0.0483221	0.232725	1.28293e-07	0.233237	0.602094	-2.58286e-06	0.924612	0.999559
EC number	3.2.1.26	2.6e-05	0.112679	0.757218	3.61092e-05	0.575445	0.903995	2.49203e-05	0.0635533	0.257002	1.48767e-06	0.134051	0.579473	-4.93751e-06	0.77778	0.999559
EC number	2.3.1.190	-6.31e-07	0.285499	0.757218	5.19788e-07	0.575902	0.903995	6.21712e-07	0.0849649	0.301044	NA	NA	NA	-3.521e-08	0.98136	0.999559
EC number	3.4.21.62	3.3e-06	0.314153	0.757218	3.00344e-06	0.626916	0.903995	-9.43685e-06	0.133873	0.35408	2.44574e-08	0.84421	0.913722	3.50344e-06	0.424292	0.999559
EC number	2.4.1.291	-6.83e-07	0.205672	0.757218	8.84521e-07	0.595546	0.903995	-1.42717e-06	0.190483	0.418094	5.00113e-09	0.716684	0.860136	-2.52809e-07	0.915064	0.999559
EC number	4.2.1.59	6.26e-06	0.350004	0.757218	8.42687e-06	0.632002	0.903995	1.25606e-05	0.211773	0.438254	1.36982e-06	0.177355	0.580568	-3.08002e-05	0.221832	0.999559
EC number	1.1.1.179	-1.98e-06	0.0152264	0.757218	1.95091e-07	0.631329	0.903995	8.37055e-07	0.264809	0.487575	NA	NA	NA	-6.8386e-08	0.707596	0.999559
EC number	3.1.1.47	-1.8e-07	0.281371	0.757218	1.01381e-06	0.593582	0.903995	-3.77389e-07	0.317935	0.512167	4.57965e-09	0.548254	0.746191	-5.41702e-06	0.557871	0.999559
EC number	2.1.1.224	1.06e-07	0.325401	0.757218	2.28442e-07	0.600086	0.903995	1.38213e-07	0.335609	0.527275	NA	NA	NA	-1.55896e-08	0.89365	0.999559
EC number	2.7.1.92	1.61e-05	0.016686	0.757218	-1.18968e-05	0.61455	0.903995	7.82027e-06	0.428592	0.60842	1.23717e-06	0.0373122	0.554678	1.24576e-05	0.583923	0.999559
EC number	2.1.1.195	8.23e-06	0.175142	0.757218	7.64714e-06	0.629742	0.903995	5.28646e-06	0.434754	0.612492	1.23719e-07	0.569808	0.759966	2.2165e-07	0.987772	0.999559
EC number	1.1.1.272	9.95e-07	0.181864	0.757218	-5.78669e-07	0.630765	0.903995	-4.0543e-07	0.534952	0.697413	2.3604e-08	0.0200336	0.554678	-1.06312e-06	0.35239	0.999559
EC number	4.2.1.46	1.5e-05	0.0358571	0.757218	1.34903e-05	0.631014	0.903995	-7.26955e-06	0.583486	0.733297	2.97798e-06	0.0743489	0.554678	3.33808e-05	0.290686	0.999559
EC number	6.3.4.15	6.5e-06	0.373142	0.757218	1.01905e-05	0.620457	0.903995	-5.72031e-06	0.601202	0.745426	9.6646e-07	0.0846678	0.554678	-1.40492e-05	0.519702	0.999559
EC number	4.2.1.19	7.11e-06	0.216955	0.757218	1.22505e-05	0.594346	0.903995	2.52351e-06	0.704589	0.817484	7.48051e-07	0.442115	0.696609	1.73729e-05	0.391868	0.999559			HISTSYN-PWY	6	4.2.1.19: Imidazoleglycerol-phosphate dehydratase	Imidazole-acetol phosphate
EC number	7.2.4.2	7.86e-06	0.176284	0.757218	9.58692e-06	0.625439	0.903995	-3.2807e-06	0.708748	0.819489	1.17979e-06	0.0448327	0.554678	6.51613e-06	0.465795	0.999559
EC number	2.6.1.21	1.43e-06	0.197716	0.757218	-4.66816e-07	0.620774	0.903995	-1.36465e-06	0.708443	0.819489	-7.42487e-09	0.92087	0.960178	3.67024e-07	0.837016	0.999559
EC number	2.4.1.25	1.15e-05	0.38193	0.757218	2.2784e-05	0.57857	0.903995	-3.68868e-06	0.795236	0.874979	4.10341e-06	0.0719035	0.554678	-1.65025e-05	0.587984	0.999559
EC number	2.1.1.226	7.22e-06	0.0717691	0.757218	5.65166e-06	0.591956	0.903995	-4.66347e-07	0.901379	0.940095	-4.60988e-08	0.763314	0.882081	6.6698e-07	0.899103	0.999559
EC number	6.3.2.1	5.17e-06	0.233491	0.757218	9.50812e-06	0.625084	0.903995	4.23741e-07	0.944131	0.968648	1.9342e-07	0.825676	0.909306	1.55414e-05	0.310374	0.999559
EC number	2.7.1.45	-1.97e-06	0.0644059	0.757218	-2.33661e-06	0.579513	0.903995	-1.37758e-07	0.953092	0.973117	3.20534e-07	0.329707	0.651438	-5.92101e-06	0.629604	0.999559
EC number	2.5.1.47	7.68e-06	0.210887	0.757218	1.32003e-05	0.633414	0.904391	-5.5145e-06	0.486278	0.654058	3.8673e-06	0.0331316	0.554678	-1.56201e-05	0.545267	0.999559
EC number	2.1.1.173	8.22e-06	0.165472	0.757218	1.00794e-05	0.63528	0.904621	2.02181e-05	0.00229756	0.0686485	1.34475e-06	0.0232361	0.554678	-9.86871e-06	0.605289	0.999559
EC number	3.4.21.19	7.21e-07	0.156162	0.757218	7.73759e-07	0.634845	0.904621	5.77891e-07	0.147336	0.373711	NA	NA	NA	-1.57366e-08	0.912383	0.999559
EC number	2.7.7.7	4.85e-05	0.184133	0.757218	6.73637e-05	0.640263	0.907726	-9.37645e-06	0.837375	0.899857	5.30561e-06	0.0905299	0.554678	-0.000117891	0.475341	0.999559
EC number	1.17.7.4	4.79e-06	0.254155	0.757218	-9.63967e-06	0.641127	0.908073	-2.24459e-05	0.000238199	0.0347026	9.90363e-06	0.0128982	0.554678	2.38394e-05	0.141733	0.999559
EC number	3.2.1.6	2.85e-07	0.289829	0.757218	3.32619e-07	0.648241	0.912169	-6.69846e-07	0.429562	0.609068	3.64617e-07	0.0276634	0.554678	-3.36187e-07	0.729316	0.999559
EC number	2.7.8.5	1.54e-05	0.173656	0.757218	-3.18935e-05	0.649175	0.912169	4.97351e-06	0.706883	0.818551	1.53867e-07	0.759919	0.881099	-1.97918e-05	0.531669	0.999559
EC number	2.1.1.113	1.04e-07	0.394277	0.757218	2.27113e-07	0.658565	0.912983	9.83874e-07	0.00556769	0.0974171	NA	NA	NA	1.76982e-05	0.00169963	0.646539
EC number	2.3.1.179	6.29e-06	0.240186	0.757218	1.46848e-05	0.655732	0.912983	1.58091e-05	0.033764	0.208763	5.02178e-06	0.145357	0.580568	6.35636e-05	0.0379105	0.999559	Beta-ketoacyl-[acyl-carrier-protein] synthase II	Transferases; Acyltransferases; Transferring groups other than aminoacyl groups
EC number	2.7.2.8	5.01e-06	0.347716	0.757218	1.08072e-05	0.656042	0.912983	6.52221e-06	0.382527	0.563279	8.20569e-07	0.133544	0.579349	1.28293e-05	0.480702	0.999559
EC number	2.1.2.11	4.49e-06	0.36495	0.757218	-6.66852e-06	0.652654	0.912983	2.02078e-06	0.705611	0.817484	1.81545e-06	0.18908	0.580568	1.73224e-05	0.312745	0.999559
EC number	6.1.1.11	9.1e-06	0.190224	0.757218	1.20925e-05	0.65113	0.912983	1.27705e-06	0.845591	0.904961	1.73779e-06	0.188124	0.580568	-2.71617e-06	0.856209	0.999559
EC number	1.1.1.58	-3.93e-06	0.208285	0.757218	-4.32207e-06	0.666884	0.91395	7.01068e-06	0.17945	0.406813	1.99749e-06	0.0417128	0.554678	-1.32071e-05	0.476476	0.999559
EC number	3.6.3.40	6.29e-06	0.243481	0.757218	8.501e-06	0.672693	0.91395	8.37653e-06	0.18957	0.417276	2.47727e-07	0.10925	0.554678	-8.16943e-06	0.360256	0.999559
EC number	2.3.1.n2	6.2e-06	0.321347	0.757218	7.66252e-06	0.673327	0.91395	-9.38797e-06	0.277453	0.496477	6.33039e-07	0.0854749	0.554678	-3.09577e-05	0.0853441	0.999559
EC number	4.99.1.12	2.69e-06	0.417917	0.757218	4.0289e-06	0.668649	0.91395	3.71115e-06	0.396908	0.577523	-6.44434e-08	0.320629	0.649481	1.80021e-06	0.643079	0.999559
EC number	3.2.1.39	2.75e-06	0.275648	0.757218	3.24336e-06	0.668148	0.91395	-1.59766e-06	0.489665	0.655605	9.40063e-08	0.628611	0.806601	-2.29382e-06	0.269266	0.999559
EC number	2.4.2.9	1.99e-05	0.100631	0.757218	1.03063e-05	0.664515	0.91395	-8.8212e-06	0.534011	0.696576	1.09095e-06	0.123783	0.569751	1.9511e-05	0.553455	0.999559
EC number	2.6.1.9	8.54e-06	0.155578	0.757218	9.52854e-06	0.666276	0.91395	3.06581e-06	0.697687	0.813155	7.71837e-07	0.230979	0.601618	6.07819e-06	0.722489	0.999559			HISTSYN-PWY	7	2.6.1.9: Histidinol-phosphate transaminase	L-Histidinol phosphate
EC number	1.1.1.205	6.95e-06	0.27751	0.757218	-9.35115e-06	0.672977	0.91395	1.13403e-06	0.849924	0.907546	2.22045e-06	0.281741	0.617133	-5.56933e-06	0.859254	0.999559
EC number	1.18.6.1	1.26e-05	0.0746008	0.757218	6.44115e-06	0.663881	0.91395	1.47914e-07	0.987557	0.992667	-1.97195e-07	0.334206	0.652367	1.10167e-06	0.931105	0.999559
EC number	3.5.1.32	2.11e-06	0.312582	0.757218	1.70212e-06	0.677291	0.914544	1.37338e-06	0.165694	0.393714	2.127e-08	0.238031	0.603663	1.78039e-07	0.904436	0.999559
EC number	3.6.3.20	5.06e-06	0.374893	0.757218	1.12426e-05	0.676191	0.914544	9.08572e-07	0.890444	0.933504	4.20276e-06	0.130447	0.579349	7.27435e-06	0.756845	0.999559
EC number	2.4.2.19	5.97e-06	0.100434	0.757218	-6.27941e-06	0.695043	0.919575	1.82626e-05	0.00662229	0.103254	2.84179e-06	0.0188267	0.554678	-8.75545e-06	0.604125	0.999559
EC number	1.3.99.22	3.38e-06	0.427215	0.757218	6.19115e-06	0.692387	0.919575	4.18193e-06	0.310082	0.506519	4.23215e-08	0.733135	0.866445	1.26355e-05	0.103716	0.999559
EC number	1.1.1.289	1.53e-06	0.210082	0.757218	-4.94687e-07	0.693495	0.919575	4.11014e-07	0.468807	0.63859	NA	NA	NA	-2.20351e-07	0.498931	0.999559
EC number	2.5.1.78	7.25e-06	0.0752922	0.757218	-6.38568e-06	0.696508	0.919575	-2.45926e-06	0.79453	0.874979	1.12079e-06	0.123338	0.569751	2.72284e-05	0.0945492	0.999559
EC number	2.4.1.12	-4.48e-06	0.229739	0.757218	7.67975e-07	0.70183	0.921553	4.25526e-06	0.0168903	0.150106	1.75326e-09	0.48673	0.716027	-1.01816e-05	0.642113	0.999559
EC number	5.4.99.25	5.65e-06	0.212374	0.757218	7.97307e-06	0.708151	0.927119	-1.82782e-05	0.0063649	0.102623	2.39727e-06	0.0837147	0.554678	-7.88332e-07	0.967385	0.999559
EC number	2.3.1.31	6.73e-06	0.268183	0.757218	8.64943e-06	0.7092	0.92734	-3.98847e-06	0.493702	0.659873	1.00217e-06	0.0988094	0.554678	2.50949e-05	0.221079	0.999559
EC number	4.2.1.104	-1.12e-06	0.210229	0.757218	-9.04658e-07	0.71972	0.931836	-3.84881e-06	0.00578764	0.0991985	NA	NA	NA	-6.65163e-06	0.382999	0.999559
EC number	3.6.4.12	6.14e-05	0.246463	0.757218	6.51127e-05	0.718103	0.931836	-0.000137167	0.0113283	0.125716	6.4439e-06	0.110053	0.554678	8.11187e-05	0.673809	0.999559
EC number	3.1.11.6	1.49e-05	0.200509	0.757218	-1.44437e-05	0.724031	0.932471	0.000120156	0.044273	0.225957	3.52361e-06	0.220017	0.596914	0.000106184	0.00416667	0.646539
EC number	2.5.1.90	-8.34e-06	0.0551377	0.757218	-2.90566e-06	0.739273	0.933206	1.77862e-05	0.00234949	0.0686485	4.00322e-07	0.631678	0.808462	2.53194e-05	0.499165	0.999559
EC number	6.3.2.13	7.53e-06	0.0492758	0.757218	-8.24074e-06	0.731579	0.933206	-1.89883e-05	0.00600501	0.101271	1.45854e-06	0.178106	0.580568	2.52703e-05	0.265236	0.999559
EC number	4.1.2.5	-1.25e-06	0.369141	0.757218	1.09937e-06	0.733357	0.933206	6.29517e-06	0.0229161	0.167453	7.8653e-08	0.183383	0.580568	-1.26495e-05	0.368077	0.999559
EC number	2.1.1.63	5.67e-06	0.304617	0.757218	6.64992e-06	0.733471	0.933206	2.29263e-05	0.0287798	0.190584	7.73343e-07	0.300454	0.632978	-4.03348e-07	0.985433	0.999559
EC number	3.2.2.20	-3.38e-06	0.366798	0.757218	-2.3742e-06	0.73786	0.933206	1.72682e-05	0.0390072	0.219538	2.56709e-07	0.497941	0.720713	-1.55971e-05	0.210271	0.999559
EC number	1.1.1.369	2.26e-06	0.20069	0.757218	2.66409e-06	0.730937	0.933206	2.5066e-06	0.0856832	0.302617	-4.6574e-09	0.94295	0.970128	2.47993e-07	0.84948	0.999559
EC number	3.1.3.48	1.56e-05	0.202174	0.757218	1.19106e-05	0.727798	0.933206	2.63733e-05	0.086624	0.303036	1.05389e-07	0.816595	0.905985	-4.09539e-05	0.178013	0.999559
EC number	5.3.1.24	6.12e-06	0.281056	0.757218	5.3413e-06	0.744387	0.933206	1.11695e-05	0.124566	0.342409	3.85395e-07	0.0391969	0.554678	1.56141e-05	0.376158	0.999559	Phosphoribosylanthranilate isomerase	Isomerases; Intramolecular oxidoreductases; Interconverting aldoses and ketoses, and related compounds
EC number	2.7.7.19	-1.93e-06	0.266496	0.757218	-3.86344e-07	0.733306	0.933206	-1.40796e-06	0.487038	0.654058	-2.08175e-08	0.519694	0.728739	-1.55885e-05	0.49432	0.999559
EC number	1.16.3.2	-2.26e-05	0.0297139	0.757218	1.4003e-05	0.741592	0.933206	1.5854e-05	0.559654	0.714824	1.17974e-05	0.518135	0.728739	3.78327e-06	0.903096	0.999559
EC number	3.6.1.13	1.28e-05	0.2965	0.757218	5.46751e-06	0.730892	0.933206	4.2692e-06	0.597223	0.742863	5.04323e-06	0.383864	0.672779	0.000300081	0.00703076	0.847579	ADP-ribose diphosphatase	Hydrolases; Acting on acid anhydrides; In phosphorus-containing anhydrides
EC number	3.8.1.2	1.66e-06	0.434605	0.757218	1.9176e-06	0.73432	0.933206	-5.43587e-07	0.780867	0.865595	1.36253e-08	0.418864	0.687413	-2.68724e-07	0.915843	0.999559
EC number	5.1.3.8	-1.03e-06	0.303817	0.757218	-1.06553e-06	0.736038	0.933206	6.5396e-07	0.796152	0.874979	-2.54918e-07	0.460102	0.705524	6.04526e-06	0.147496	0.999559
EC number	2.7.7.60	7.7e-06	0.306088	0.757218	8.47825e-06	0.752968	0.933334	-6.62912e-06	0.455154	0.628534	1.51157e-06	0.0478422	0.554678	4.76194e-05	0.017422	0.999559
EC number	4.4.1.11	1.66e-05	0.0207853	0.757218	-5.81073e-06	0.753667	0.933334	4.52651e-06	0.545833	0.705648	4.67989e-07	0.119103	0.56326	4.42518e-06	0.722336	0.999559
EC number	4.2.1.10	5.46e-06	0.36186	0.757218	9.70683e-06	0.751704	0.933334	2.66684e-07	0.98182	0.989033	1.20904e-06	0.145795	0.580568	2.58831e-05	0.178745	0.999559
EC number	2.1.1.199	1.34e-05	0.128868	0.757218	8.94247e-06	0.763936	0.938416	-1.32785e-05	0.137966	0.35986	4.98999e-06	0.0718684	0.554678	-2.19167e-05	0.317363	0.999559
EC number	4.1.99.11	-2.17e-07	0.353812	0.757218	-4.39067e-07	0.764736	0.938674	7.06183e-07	0.014166	0.139919	NA	NA	NA	3.75659e-07	0.175965	0.999559
EC number	1.3.8.1	8.04e-06	0.215528	0.757218	1.05032e-05	0.768369	0.938864	1.75643e-06	0.765856	0.855579	3.24795e-06	0.0425801	0.554678	-2.94442e-06	0.79336	0.999559
EC number	2.1.1.156	7.41e-06	0.0836382	0.757218	-5.14252e-06	0.768429	0.938864	4.11763e-07	0.925008	0.955759	1.46153e-07	0.398501	0.680115	-2.23634e-06	0.840648	0.999559
EC number	4.2.1.11	1.4e-05	0.0349281	0.757218	-8.67591e-06	0.780869	0.944805	9.99846e-06	0.323295	0.517228	1.54908e-05	0.069058	0.554678	1.29067e-05	0.539094	0.999559
EC number	4.2.1.47	-6.1e-06	0.260556	0.757218	4.69708e-06	0.791366	0.94752	8.53507e-06	0.358343	0.548814	8.04752e-07	0.349065	0.656725	1.51685e-05	0.43642	0.999559
EC number	6.1.1.1	4.04e-06	0.426684	0.757218	5.39655e-06	0.803538	0.950016	-2.8376e-05	0.00334259	0.0780526	1.79927e-06	0.0819596	0.554678	8.65334e-06	0.580962	0.999559
EC number	5.4.99.12	2.07e-05	0.0370165	0.757218	-8.47433e-06	0.79995	0.950016	-3.21448e-05	0.0143043	0.140098	8.98013e-07	0.110936	0.554678	5.82322e-06	0.83758	0.999559
EC number	3.5.1.9	1.83e-06	0.202277	0.757218	8.13562e-07	0.798973	0.950016	2.24877e-06	0.0740943	0.279472	-1.17236e-08	0.781804	0.889731	-1.19e-06	0.333983	0.999559
EC number	1.1.1.69	-2.3e-06	0.412779	0.757218	-2.93161e-06	0.802986	0.950016	5.36704e-07	0.930003	0.959619	4.8063e-07	0.14324	0.580568	-1.68016e-05	0.354006	0.999559
EC number	3.4.13.21	-2.68e-06	0.0562854	0.757218	-2.69126e-06	0.808752	0.950593	-1.34379e-06	0.467087	0.637448	2.95906e-07	0.117187	0.56326	8.00513e-07	0.954459	0.999559
EC number	1.4.7.1	7.03e-06	0.0429719	0.757218	1.68684e-06	0.809079	0.950593	1.17758e-06	0.807084	0.880732	-7.08528e-08	0.64293	0.818324	3.31103e-05	0.0145079	0.999559
EC number	3.2.1.89	1.26e-05	0.245058	0.757218	-8.05779e-06	0.812843	0.952204	-2.45736e-05	0.0711995	0.274976	8.19307e-07	0.201765	0.580568	2.91631e-05	0.143795	0.999559
EC number	2.7.1.191	-7.31e-06	0.114713	0.757218	-1.32972e-06	0.81938	0.952426	1.06077e-05	0.019753	0.159876	4.79616e-07	0.227148	0.601618	-1.87926e-05	0.811588	0.999559
EC number	6.3.2.9	6.28e-06	0.15968	0.757218	-5.21595e-06	0.820489	0.952426	-1.50285e-05	0.0220242	0.164546	1.86667e-06	0.0752049	0.554678	1.81941e-05	0.33936	0.999559
EC number	3.4.22.40	-2.76e-06	0.129649	0.757218	6.10307e-07	0.816341	0.952426	4.59336e-06	0.0391997	0.219538	9.15111e-09	0.964021	0.979033	2.45435e-07	0.877197	0.999559
EC number	1.1.1.267	6.5e-06	0.224516	0.757218	-4.49112e-06	0.820809	0.952426	-7.24885e-06	0.235388	0.46407	4.37637e-07	0.346224	0.656725	1.90839e-05	0.317315	0.999559
EC number	3.5.4.5	9.35e-06	0.119486	0.757218	-4.95859e-06	0.816562	0.952426	1.90869e-06	0.821067	0.889089	2.08074e-06	0.0275574	0.554678	-2.01464e-06	0.939446	0.999559
EC number	1.4.1.16	3.7e-06	0.318013	0.757218	3.70571e-06	0.823878	0.952627	4.60501e-06	0.49975	0.665287	3.01771e-07	0.749037	0.875725	3.26016e-05	0.0534315	0.999559
EC number	1.1.1.85	4.83e-06	0.375121	0.757218	5.05396e-06	0.82628	0.952643	1.74438e-05	0.0212937	0.164546	1.04167e-06	0.196435	0.580568	3.0341e-05	0.0536749	0.999559	3-isopropylmalate dehydrogenase	Oxidoreductases; Acting on the CH-OH group of donors; With NAD+ or NADP+ as acceptor
EC number	2.6.1.83	5.24e-06	0.290602	0.757218	6.13584e-06	0.829057	0.952643	-8.77379e-06	0.289028	0.500131	-3.46537e-07	0.769247	0.884778	2.75284e-05	0.133689	0.999559
EC number	1.1.1.47	-9.9e-07	0.414212	0.757218	-2.11509e-06	0.828847	0.952643	2.25217e-08	0.982837	0.989629	-8.50414e-08	0.257612	0.610468	-1.06914e-05	0.172635	0.999559
EC number	4.4.1.8	1.03e-05	0.170474	0.757218	4.00741e-06	0.841923	0.952864	2.22016e-05	0.00196979	0.0628982	4.15427e-08	0.854623	0.920477	-3.30807e-05	0.262632	0.999559
EC number	1.20.4.1	-3.46e-06	0.301371	0.757218	2.23268e-06	0.832193	0.952864	2.14869e-05	0.0153101	0.143903	2.52443e-07	0.475897	0.711623	-5.29819e-06	0.794396	0.999559
EC number	6.3.2.17	7.43e-06	0.250439	0.757218	3.01071e-06	0.838072	0.952864	1.35556e-05	0.0248074	0.172943	-3.9116e-07	0.199406	0.580568	-1.60456e-05	0.339421	0.999559
EC number	2.8.1.6	1.3e-05	0.0511935	0.757218	-4.7279e-06	0.839577	0.952864	1.18988e-05	0.139326	0.361303	2.62486e-07	0.498806	0.720713	-5.51328e-06	0.716745	0.999559
EC number	3.1.1.11	-4.94e-06	0.319653	0.757218	-3.85308e-06	0.842884	0.952864	6.85799e-06	0.514454	0.680972	5.00562e-07	0.552952	0.749476	1.10091e-05	0.59135	0.999559
EC number	3.4.21.116	3.88e-06	0.274617	0.757218	-2.01739e-06	0.838463	0.952864	2.27259e-06	0.565235	0.718801	-5.61002e-08	0.844279	0.913722	-1.5184e-06	0.781536	0.999559
EC number	3.2.1.74	9.01e-07	0.0789578	0.757218	-3.28495e-07	0.843295	0.952864	5.65437e-07	0.598893	0.744544	2.091e-08	0.113441	0.558635	1.38962e-06	0.176304	0.999559
EC number	5.4.2.1	1.99e-06	0.419442	0.757218	-1.52493e-06	0.838674	0.952864	-2.0418e-06	0.714722	0.823487	2.07806e-08	0.657528	0.830212	7.85299e-06	0.868047	0.999559
EC number	4.1.1.23	7.56e-06	0.212965	0.757218	4.78234e-06	0.834024	0.952864	1.50532e-06	0.813615	0.884991	1.08299e-06	0.22776	0.601618	1.48506e-05	0.41242	0.999559
EC number	6.3.1.11	-2.21e-06	0.230719	0.757218	-1.11408e-07	0.84248	0.952864	-3.74038e-08	0.987074	0.99261	NA	NA	NA	-1.38798e-05	0.561101	0.999559
EC number	5.4.2.11	-9.51e-06	0.0941447	0.757218	2.86621e-06	0.851655	0.953166	1.84613e-05	0.103156	0.319331	6.75145e-06	0.0970369	0.554678	-1.87972e-05	0.556738	0.999559
EC number	2.7.7.63	1.82e-06	0.412138	0.757218	4.6999e-07	0.851224	0.953166	2.79946e-06	0.180248	0.406813	1.15541e-07	0.663736	0.835939	2.17287e-06	0.465908	0.999559
EC number	6.3.5.3	5.43e-06	0.258627	0.757218	3.69682e-06	0.851642	0.953166	7.66469e-06	0.413129	0.593348	2.96601e-06	0.0271286	0.554678	-9.08425e-06	0.833187	0.999559
EC number	5.1.3.32	-2.21e-06	0.42999	0.757218	1.5622e-06	0.854009	0.954068	1.81148e-05	0.075343	0.281092	2.09536e-06	0.0160462	0.554678	1.93554e-05	0.29506	0.999559
EC number	3.1.3.7	-5.75e-06	0.117052	0.757218	-1.54157e-06	0.860289	0.957079	1.10208e-05	0.103086	0.319331	1.98443e-06	0.0830126	0.554678	-4.95116e-06	0.71539	0.999559
EC number	1.7.1.13	5.26e-06	0.39733	0.757218	-2.01157e-06	0.862987	0.958072	-5.64583e-06	0.553797	0.711632	-1.34558e-07	0.677412	0.840218	2.36593e-05	0.105314	0.999559
EC number	1.18.1.2	-1.53e-06	0.399694	0.757218	4.96519e-07	0.867354	0.960044	1.19542e-06	0.716132	0.823534	9.21009e-08	0.608637	0.790437	9.63577e-06	0.633471	0.999559
EC number	6.1.1.16	4.54e-06	0.417938	0.757218	3.81769e-06	0.874203	0.961974	-2.97581e-05	0.000552976	0.0402808	3.07336e-06	0.0187875	0.554678	1.19417e-05	0.636695	0.999559
EC number	3.6.1.55	7.08e-06	0.272208	0.757218	-2.67536e-06	0.872667	0.961974	5.87555e-06	0.433116	0.611875	-1.28877e-07	0.364782	0.65973	-2.00502e-05	0.181537	0.999559
EC number	2.5.1.3	1.92e-05	0.0367634	0.757218	-3.97169e-06	0.873335	0.961974	2.77078e-06	0.752106	0.848577	6.88334e-07	0.389135	0.674517	2.2694e-07	0.990656	0.999559
EC number	5.1.1.13	2.25e-06	0.257994	0.757218	5.41198e-07	0.878779	0.964839	3.13733e-06	0.0616759	0.253112	-1.90789e-08	0.535587	0.735696	2.44011e-06	0.697236	0.999559
EC number	1.2.7.7	-1.18e-06	0.407687	0.757218	-6.94013e-07	0.884086	0.96733	3.49344e-06	0.156349	0.384025	1.33082e-06	0.193355	0.580568	1.33097e-07	0.983055	0.999559
EC number	2.5.1.49	1.08e-05	0.0346885	0.757218	-1.78243e-06	0.883859	0.96733	1.77434e-06	0.755377	0.8498	2.81463e-07	0.36647	0.65973	1.02612e-06	0.907868	0.999559
EC number	3.5.5.7	-7.09e-07	0.305704	0.757218	-3.23097e-07	0.886928	0.968256	8.2159e-07	0.46943	0.638787	5.62378e-09	0.33952	0.655445	-2.39533e-07	0.44792	0.999559
EC number	1.1.1.271	-1.02e-05	0.0349971	0.757218	2.04482e-06	0.906629	0.973239	1.44979e-05	0.104361	0.321009	7.17427e-07	0.408524	0.68285	-7.70589e-06	0.719714	0.999559
EC number	2.3.1.29	-3.59e-06	0.414436	0.757218	1.17696e-06	0.904626	0.973239	8.74125e-06	0.188977	0.41675	2.29635e-06	0.173439	0.580568	-5.80621e-06	0.778794	0.999559
EC number	2.7.1.148	1.2e-05	0.10484	0.757218	2.75644e-06	0.906159	0.973239	-7.65957e-06	0.353601	0.543338	2.6508e-06	0.163675	0.580568	-1.48598e-05	0.543106	0.999559
EC number	5.1.99.6	6.61e-06	0.214411	0.757218	2.33632e-06	0.901646	0.973239	4.06337e-06	0.487385	0.654058	9.16069e-07	0.176955	0.580568	-2.45812e-06	0.872234	0.999559
EC number	6.3.5.5	1.64e-05	0.109355	0.757218	7.57029e-06	0.900261	0.973239	-5.80735e-06	0.702532	0.815945	3.42501e-06	0.157495	0.580568	4.29545e-05	0.296286	0.999559
EC number	5.4.99.26	-3.47e-06	0.108001	0.757218	2.23062e-07	0.90961	0.975151	3.45976e-06	0.238005	0.464397	1.49553e-07	0.559738	0.752021	-7.75891e-06	0.371043	0.999559
EC number	1.1.1.23	6.27e-06	0.257536	0.757218	2.25123e-06	0.910964	0.975946	3.15577e-06	0.625529	0.759827	5.93678e-07	0.231647	0.601618	3.92713e-05	0.0328305	0.999559	Histidinol dehydrogenase	Oxidoreductases; Acting on the CH-OH group of donors; With NAD+ or NADP+ as acceptor	HISTSYN-PWY	9	1.1.1.23: Histidinol dehydrogenase	L-Histidinal, L-histidine
EC number	3.4.11.10	-1.76e-06	0.227028	0.757218	-5.42547e-07	0.919257	0.979556	6.20672e-06	0.0268998	0.181224	4.23677e-07	0.159568	0.580568	2.2734e-06	0.832907	0.999559
EC number	3.1.13.1	5.23e-06	0.222678	0.757218	1.90075e-06	0.923482	0.980826	-1.57081e-05	0.0182854	0.153321	4.51653e-06	0.107441	0.554678	-9.70248e-06	0.73228	0.999559
EC number	1.1.1.292	1.28e-05	0.0890531	0.757218	-2.87889e-06	0.926772	0.980997	7.65912e-06	0.246614	0.468437	1.20416e-07	0.100259	0.554678	-1.1092e-05	0.41098	0.999559
EC number	1.2.99.2	7.53e-06	0.112624	0.757218	1.16155e-06	0.926487	0.980997	5.25663e-06	0.326841	0.518827	-6.61178e-07	0.352684	0.656725	5.35174e-07	0.937802	0.999559
EC number	2.6.99.2	-5.77e-06	0.177599	0.757218	-8.81372e-07	0.926242	0.980997	4.66151e-06	0.481826	0.65034	1.36807e-07	0.790359	0.892725	-6.12784e-06	0.708629	0.999559
EC number	6.3.2.10	6.41e-06	0.178892	0.757218	-1.54527e-06	0.938695	0.983556	-7.97347e-06	0.245628	0.467777	8.99468e-07	0.147272	0.580568	6.96501e-06	0.746828	0.999559
EC number	2.5.1.15	8.48e-06	0.197234	0.757218	-9.68805e-07	0.935895	0.983556	7.58135e-06	0.319147	0.51341	5.36816e-07	0.372195	0.663055	1.39801e-05	0.534278	0.999559
EC number	3.5.1.10	-3.45e-06	0.188846	0.757218	5.93065e-07	0.947926	0.984553	1.46963e-05	0.00784337	0.10952	1.518e-08	0.933915	0.966786	-1.41031e-05	0.274968	0.999559
EC number	1.17.98.1	1.05e-05	0.0370836	0.757218	-1.1009e-06	0.948276	0.984553	5.5535e-06	0.148858	0.375934	-1.03194e-07	0.323467	0.649532	7.031e-07	0.923793	0.999559
EC number	3.2.1.10	1.6e-05	0.0865776	0.757218	1.91e-06	0.94768	0.984553	6.24536e-06	0.504944	0.670696	2.43443e-07	0.282318	0.617133	-2.85558e-06	0.765158	0.999559
EC number	1.11.1.15	-9.68e-06	0.413424	0.757218	-1.52688e-06	0.950049	0.984686	4.1641e-05	0.0748365	0.280456	4.38278e-05	0.0803785	0.554678	3.28493e-05	0.576532	0.999559
EC number	4.1.99.17	1.03e-05	0.0729959	0.757218	-1.3655e-06	0.952164	0.984954	5.45501e-06	0.466653	0.637448	5.72176e-07	0.329955	0.651438	2.47845e-05	0.126432	0.999559
EC number	2.8.1.8	-4.88e-06	0.222855	0.757218	-5.90537e-07	0.95425	0.985975	1.12657e-05	0.0737073	0.278463	8.0414e-07	0.109562	0.554678	-2.03439e-06	0.913457	0.999559
EC number	3.4.15.5	-5.75e-06	0.162539	0.757218	-3.26413e-07	0.971435	0.99391	1.79831e-05	0.0068009	0.103254	6.24097e-07	0.202038	0.580568	-1.85245e-05	0.248083	0.999559
EC number	2.5.1.74	-6.7e-06	0.1486	0.757218	4.66651e-07	0.971091	0.99391	1.46958e-05	0.0398591	0.219814	4.31473e-07	0.152347	0.580568	-4.66496e-06	0.845265	0.999559
EC number	2.7.1.26	5.01e-06	0.318747	0.757218	-6.53293e-07	0.972689	0.994131	-1.63562e-05	0.0132846	0.138985	1.36598e-06	0.0593241	0.554678	2.16669e-05	0.226941	0.999559
EC number	1.3.1.98	1.19e-05	0.135889	0.757218	-6.24927e-07	0.975545	0.994171	-8.92529e-06	0.259695	0.482089	1.00421e-06	0.303544	0.637928	-2.13013e-05	0.30331	0.999559
EC number	1.8.99.3	3.06e-06	0.427956	0.757218	2.46423e-07	0.980371	0.996408	4.17507e-06	0.266916	0.489202	-4.63819e-07	0.168936	0.580568	-3.08678e-06	0.317522	0.999559
EC number	2.7.7.13	-4.06e-06	0.092235	0.757218	-1.01551e-07	0.991187	0.996951	1.13443e-05	0.0101109	0.121848	4.62775e-07	0.254026	0.610134	-1.39167e-05	0.254459	0.999559
EC number	2.1.2.9	5.87e-06	0.210909	0.757218	8.08276e-08	0.996861	0.996951	-1.52008e-05	0.0208189	0.163329	5.39304e-07	0.572887	0.762494	-2.06545e-07	0.99118	0.999559
EC number	3.1.3.1	-3.5e-06	0.170521	0.757218	2.33725e-08	0.995086	0.996951	8.48274e-06	0.0378877	0.218426	-1.4036e-07	0.399815	0.680115	-1.87018e-05	0.206602	0.999559
EC number	2.4.1.211	5.63e-06	0.25802	0.757218	-2.24879e-07	0.986012	0.996951	-2.40709e-06	0.641138	0.771949	6.35736e-07	0.101167	0.554678	-6.58601e-06	0.440251	0.999559
EC number	1.4.1.11	2.55e-07	0.359453	0.757218	NA	NA	NA	9.35496e-07	0.00328894	0.0780526	8.22114e-08	0.209389	0.591494	6.915e-07	0.12206	0.999559
EC number	1.13.11.27	-4.88e-07	0.403419	0.757218	NA	NA	NA	1.0343e-06	0.00338194	0.0780526	2.16184e-08	0.267913	0.612652	-2.67581e-06	0.300254	0.999559
EC number	5.4.3.3	4.22e-08	0.29647	0.757218	NA	NA	NA	2.46703e-07	0.00401587	0.0874858	2.18953e-08	0.447233	0.698801	-2.55497e-07	0.535581	0.999559
EC number	5.3.1.15	-1.29e-08	0.329261	0.757218	NA	NA	NA	1.20337e-07	0.00566458	0.0978084	NA	NA	NA	-1.25622e-08	0.910448	0.999559
EC number	3.5.1.116	6.17e-08	0.184503	0.757218	NA	NA	NA	8.70573e-08	0.00819836	0.111107	5.3779e-09	0.55456	0.750566	-4.17973e-09	0.755756	0.999559
EC number	1.1.1.391	-3.05e-07	0.0925951	0.757218	NA	NA	NA	5.15414e-07	0.00965682	0.119101	NA	NA	NA	-1.38374e-08	0.793797	0.999559
EC number	1.3.1.95	1.24e-08	0.217403	0.757218	NA	NA	NA	1.22949e-07	0.0110756	0.125265	4.78011e-09	0.528622	0.734878	-9.38618e-08	0.680685	0.999559
EC number	3.1.2.26	-1.3e-07	0.120949	0.757218	NA	NA	NA	2.90125e-07	0.011378	0.125716	NA	NA	NA	-1.25165e-08	0.706756	0.999559
EC number	5.1.1.11	-1.26e-07	0.24545	0.757218	NA	NA	NA	-5.49454e-07	0.0126883	0.135672	NA	NA	NA	-3.48105e-07	0.603909	0.999559
EC number	5.1.3.30	-9.31e-08	0.244013	0.757218	NA	NA	NA	2.28908e-07	0.0170427	0.150172	NA	NA	NA	-2.5622e-08	0.803096	0.999559
EC number	1.1.1.52	-9.8e-08	0.294901	0.757218	NA	NA	NA	2.25248e-07	0.0192733	0.15819	NA	NA	NA	-2.75398e-08	0.643493	0.999559
EC number	5.4.99.4	-3.07e-08	0.407484	0.757218	NA	NA	NA	-2.49631e-07	0.0197445	0.159876	-6.62375e-09	0.207628	0.587626	3.48697e-07	0.162077	0.999559
EC number	1.3.99.33	-1.34e-07	0.0494889	0.757218	NA	NA	NA	2.37864e-07	0.0203217	0.161672	NA	NA	NA	-2.92625e-08	0.798551	0.999559
EC number	4.1.1.76	-1.37e-08	0.223893	0.757218	NA	NA	NA	1.40501e-07	0.0209518	0.16334	NA	NA	NA	3.843e-10	0.994557	0.999559
EC number	1.5.5.2	-3.85e-07	0.295232	0.757218	NA	NA	NA	3.17732e-07	0.0215793	0.164546	NA	NA	NA	-1.17597e-06	0.885654	0.999559
EC number	4.2.1.39	-8.62e-09	0.205417	0.757218	NA	NA	NA	6.23557e-08	0.0215572	0.164546	NA	NA	NA	4.88577e-10	0.999462	0.999559
EC number	1.2.1.62	-5.75e-07	0.0345823	0.757218	NA	NA	NA	1.75275e-06	0.0219136	0.164546	NA	NA	NA	4.81671e-07	0.614096	0.999559
EC number	3.5.1.30	-8.58e-09	0.161531	0.757218	NA	NA	NA	8.015e-08	0.023931	0.168776	NA	NA	NA	-1.11951e-07	0.662468	0.999559
EC number	1.3.8.6	-7.38e-09	0.232776	0.757218	NA	NA	NA	4.23771e-08	0.023918	0.168776	NA	NA	NA	5.073e-09	0.968216	0.999559
EC number	3.1.4.57	-1.59e-07	0.0531622	0.757218	NA	NA	NA	2.04944e-07	0.0244565	0.171711	NA	NA	NA	-3.78474e-08	0.852987	0.999559
EC number	2.3.2.18	-8.61e-08	0.30772	0.757218	NA	NA	NA	9.17249e-08	0.0299242	0.192484	2.04961e-08	0.51127	0.727255	-4.82262e-08	0.901383	0.999559
EC number	4.3.99.4	-1.04e-07	0.431719	0.757218	NA	NA	NA	6.25127e-07	0.0326754	0.203653	NA	NA	NA	5.05278e-06	0.22684	0.999559
EC number	1.1.1.395	-1.58e-07	0.390419	0.757218	NA	NA	NA	1.48047e-07	0.0386854	0.219538	-5.1906e-08	0.474901	0.711623	-3.6114e-08	0.803296	0.999559
EC number	1.4.99.5	4.64e-08	0.262263	0.757218	NA	NA	NA	4.64254e-07	0.038816	0.219538	1.14888e-09	0.680577	0.840218	-1.14915e-06	0.545157	0.999559
EC number	2.8.3.15	4.82e-09	0.13715	0.757218	NA	NA	NA	3.41284e-08	0.0392738	0.219538	NA	NA	NA	6.05943e-09	0.945951	0.999559
EC number	3.5.1.98	2.12e-08	0.140883	0.757218	NA	NA	NA	-8.11723e-08	0.040147	0.220194	NA	NA	NA	-3.67556e-08	0.85009	0.999559
EC number	4.2.2.3	3.68e-08	0.212865	0.757218	NA	NA	NA	1.25606e-07	0.0408351	0.221364	NA	NA	NA	-6.54313e-07	0.64242	0.999559
EC number	3.1.1.23	-6.04e-07	0.366752	0.757218	NA	NA	NA	8.01503e-07	0.0429049	0.224522	-7.20395e-09	0.201678	0.580568	-7.80256e-07	0.92838	0.999559
EC number	1.1.1.41	1.38e-06	0.296998	0.757218	NA	NA	NA	1.34643e-06	0.0453346	0.225957	-8.49847e-09	0.201678	0.580568	1.52604e-07	0.933987	0.999559
EC number	3.4.24.74	-7.84e-08	0.349383	0.757218	NA	NA	NA	2.28232e-07	0.0448172	0.225957	-9.4353e-09	0.367249	0.65973	-1.03179e-07	0.385016	0.999559
EC number	2.3.1.225	3.23e-08	0.140883	0.757218	NA	NA	NA	-2.77318e-07	0.0454149	0.225957	NA	NA	NA	-7.2098e-08	0.79098	0.999559
EC number	2.1.1.43	1.3e-08	0.140883	0.757218	NA	NA	NA	-5.94627e-08	0.0501611	0.234168	NA	NA	NA	-7.76549e-08	0.799299	0.999559
EC number	2.7.11.21	5.26e-09	0.140883	0.757218	NA	NA	NA	-1.45434e-08	0.0539631	0.240053	NA	NA	NA	-5.0746e-09	0.897686	0.999559
EC number	3.1.2.4	4.41e-09	0.417988	0.757218	NA	NA	NA	-2.38275e-08	0.055101	0.242049	NA	NA	NA	-4.00419e-08	0.85087	0.999559
EC number	1.8.99.5	-1.07e-07	0.17338	0.757218	NA	NA	NA	-3.6561e-07	0.0561793	0.245232	3.93962e-08	0.077782	0.554678	-7.3758e-08	0.688536	0.999559
EC number	3.4.19.12	9.95e-08	0.140883	0.757218	NA	NA	NA	-3.11088e-08	0.0567017	0.245672	NA	NA	NA	-3.54598e-08	0.846635	0.999559
EC number	2.7.4.24	8.78e-09	0.140883	0.757218	NA	NA	NA	-1.8447e-08	0.0596949	0.250821	NA	NA	NA	-7.97087e-09	0.86292	0.999559
EC number	2.7.4.21	1.42e-08	0.140883	0.757218	NA	NA	NA	-1.8447e-08	0.0596949	0.250821	NA	NA	NA	-7.97087e-09	0.86292	0.999559
EC number	1.8.3.2	1.32e-08	0.140883	0.757218	NA	NA	NA	-2.16027e-08	0.0648131	0.260023	NA	NA	NA	-1.47256e-08	0.823273	0.999559
EC number	4.4.1.24	2.5e-08	0.339821	0.757218	NA	NA	NA	5.09938e-07	0.0658961	0.262123	4.55367e-09	0.463186	0.706794	-1.39656e-08	0.681184	0.999559
EC number	2.1.1.101	1.53e-08	0.0567453	0.757218	NA	NA	NA	2.41614e-08	0.0663888	0.263184	NA	NA	NA	-1.2422e-09	0.909495	0.999559
EC number	1.1.1.144	3.42e-08	0.227453	0.757218	NA	NA	NA	2.20711e-08	0.0674547	0.265155	NA	NA	NA	-4.83095e-09	0.786256	0.999559
EC number	3.5.1.3	-3.18e-08	0.399611	0.757218	NA	NA	NA	5.36075e-07	0.0711133	0.274976	NA	NA	NA	1.45143e-06	0.402107	0.999559
EC number	1.2.1.24	-1.73e-07	0.43767	0.757218	NA	NA	NA	-4.46453e-08	0.0727696	0.27719	NA	NA	NA	-2.78044e-07	0.681248	0.999559
EC number	7.6.2.1	2.3e-08	0.140883	0.757218	NA	NA	NA	-5.3134e-08	0.0733089	0.277449	NA	NA	NA	-3.40366e-08	0.883168	0.999559
EC number	5.4.2.3	5.5e-09	0.249198	0.757218	NA	NA	NA	-1.84644e-08	0.0793699	0.28818	NA	NA	NA	-9.25263e-09	0.849076	0.999559
EC number	1.13.11.4	-4.58e-07	0.242794	0.757218	NA	NA	NA	1.18244e-07	0.0797028	0.288938	NA	NA	NA	-3.37015e-06	0.186753	0.999559
EC number	2.3.2.26	2.17e-08	0.140883	0.757218	NA	NA	NA	-1.16708e-07	0.081152	0.293124	NA	NA	NA	-4.71663e-08	0.869175	0.999559
EC number	3.7.1.13	3.36e-08	0.258663	0.757218	NA	NA	NA	1.90406e-07	0.0828418	0.296172	NA	NA	NA	-5.9553e-09	0.709842	0.999559
EC number	2.3.1.199	1.38e-08	0.140883	0.757218	NA	NA	NA	-2.83035e-08	0.084163	0.299517	NA	NA	NA	-1.43262e-08	0.865055	0.999559
EC number	2.7.11.24	1.43e-08	0.140883	0.757218	NA	NA	NA	-4.11409e-08	0.0849793	0.301044	NA	NA	NA	-3.20522e-08	0.835925	0.999559
EC number	2.5.1.65	-1.03e-07	0.153594	0.757218	NA	NA	NA	-8.2817e-08	0.0868419	0.303036	NA	NA	NA	-5.61416e-08	0.704761	0.999559
EC number	2.1.1.100	6.47e-09	0.140883	0.757218	NA	NA	NA	-4.55042e-08	0.0861062	0.303036	NA	NA	NA	-3.48022e-08	0.825203	0.999559
EC number	4.1.2.9	1.73e-07	0.330262	0.757218	NA	NA	NA	1.75625e-07	0.0877353	0.30412	-2.19105e-09	0.508286	0.725432	-3.80829e-07	0.704521	0.999559
EC number	4.2.2.20	1.26e-07	0.315718	0.757218	NA	NA	NA	4.17792e-07	0.0879352	0.30412	NA	NA	NA	-1.43709e-06	0.641871	0.999559
EC number	4.6.1.16	2.35e-07	0.131671	0.757218	NA	NA	NA	-4.63353e-08	0.0893329	0.306228	NA	NA	NA	-2.4565e-08	0.834836	0.999559
EC number	5.3.2.3	2.99e-07	0.227684	0.757218	NA	NA	NA	7.11328e-07	0.0911629	0.309317	1.38781e-08	0.304877	0.637928	3.45978e-06	0.00282126	0.646539
EC number	2.4.1.166	-6.56e-09	0.408576	0.757218	NA	NA	NA	6.72768e-08	0.0935357	0.311602	NA	NA	NA	5.79293e-09	0.968138	0.999559
EC number	4.3.1.2	-5.67e-07	0.206775	0.757218	NA	NA	NA	1.3839e-06	0.0948231	0.311753	3.23969e-09	0.651882	0.825864	3.82095e-06	0.704202	0.999559
EC number	1.1.1.135	8.04e-08	0.39243	0.757218	NA	NA	NA	2.50039e-07	0.0953353	0.312555	NA	NA	NA	1.20454e-07	0.43633	0.999559
EC number	5.5.1.2	-7.13e-07	0.417765	0.757218	NA	NA	NA	-1.29163e-07	0.0960854	0.313078	NA	NA	NA	2.75559e-06	0.579559	0.999559
EC number	1.17.99.5	-1.51e-07	0.344953	0.757218	NA	NA	NA	1.83472e-07	0.0986336	0.315494	-1.03766e-07	0.10857	0.554678	-4.59321e-08	0.732831	0.999559
EC number	2.7.7.15	-5.68e-07	0.104923	0.757218	NA	NA	NA	4.84088e-07	0.0982314	0.315494	NA	NA	NA	-6.33313e-08	0.632707	0.999559
EC number	6.3.5.10	1.95e-08	0.191912	0.757218	NA	NA	NA	6.1575e-08	0.0989386	0.315494	NA	NA	NA	-1.17088e-08	0.85902	0.999559
EC number	2.3.2.17	-1.18e-07	0.242851	0.757218	NA	NA	NA	-1.44978e-07	0.101849	0.317827	NA	NA	NA	-2.47731e-08	0.910474	0.999559
EC number	5.1.99.5	-5.82e-09	0.358402	0.757218	NA	NA	NA	6.79785e-08	0.101816	0.317827	NA	NA	NA	-5.15579e-08	0.952362	0.999559
EC number	2.1.1.66	-2.79e-08	0.345225	0.757218	NA	NA	NA	8.52216e-08	0.101379	0.317827	NA	NA	NA	1.75038e-09	0.968188	0.999559
EC number	1.14.13.49	3.42e-08	0.227453	0.757218	NA	NA	NA	1.78868e-08	0.106235	0.321603	NA	NA	NA	-4.83095e-09	0.786256	0.999559
EC number	1.1.1.243	3.42e-08	0.227453	0.757218	NA	NA	NA	1.78868e-08	0.106235	0.321603	NA	NA	NA	-4.83095e-09	0.786256	0.999559
EC number	2.8.4.2	-1.8e-08	0.114331	0.757218	NA	NA	NA	-2.61383e-08	0.116523	0.331239	NA	NA	NA	4.74888e-07	0.707446	0.999559
EC number	2.7.1.32	-4.44e-07	0.152631	0.757218	NA	NA	NA	4.05304e-07	0.117038	0.331892	NA	NA	NA	-1.11337e-08	0.893858	0.999559
EC number	3.5.1.110	-7.72e-07	0.239665	0.757218	NA	NA	NA	7.52192e-07	0.120326	0.336307	NA	NA	NA	-5.06702e-06	0.374917	0.999559
EC number	1.14.13.24	-8.69e-07	0.189094	0.757218	NA	NA	NA	9.35991e-08	0.126017	0.344201	NA	NA	NA	-6.1554e-08	0.991997	0.999559
EC number	1.13.11.74	3.51e-08	0.12704	0.757218	NA	NA	NA	1.92811e-07	0.132063	0.353094	NA	NA	NA	2.85292e-07	0.0040018	0.646539
EC number	2.1.1.320	6.29e-09	0.140883	0.757218	NA	NA	NA	-2.11474e-08	0.134128	0.35408	NA	NA	NA	-1.06314e-08	0.873604	0.999559
EC number	3.2.1.152	-3.69e-08	0.355738	0.757218	NA	NA	NA	1.58643e-07	0.135533	0.356933	NA	NA	NA	-7.46057e-09	0.824081	0.999559
EC number	1.5.1.24	1.05e-08	0.294791	0.757218	NA	NA	NA	2.88225e-07	0.135812	0.356933	NA	NA	NA	-1.0054e-08	0.727008	0.999559
EC number	5.3.3.17	-1.79e-07	0.365532	0.757218	NA	NA	NA	3.72682e-07	0.138482	0.359869	NA	NA	NA	-1.4719e-07	0.716016	0.999559
EC number	4.1.1.61	-3.65e-07	0.209257	0.757218	NA	NA	NA	9.37693e-08	0.143182	0.37002	NA	NA	NA	4.10847e-06	0.412904	0.999559
EC number	2.3.2.13	2.52e-08	0.280428	0.757218	NA	NA	NA	1.61763e-07	0.144691	0.371052	NA	NA	NA	-2.68437e-07	0.898335	0.999559
EC number	1.1.1.76	1.75e-07	0.334481	0.757218	NA	NA	NA	8.05578e-08	0.146781	0.373114	NA	NA	NA	-8.93322e-07	0.497697	0.999559
EC number	2.1.2.13	-3.88e-07	0.384944	0.757218	NA	NA	NA	7.62941e-07	0.151816	0.379703	NA	NA	NA	-3.32253e-06	0.645036	0.999559
EC number	1.1.1.305	-3.88e-07	0.384944	0.757218	NA	NA	NA	7.62941e-07	0.151816	0.379703	NA	NA	NA	-3.32253e-06	0.645036	0.999559
EC number	3.4.11.15	8.6e-09	0.140883	0.757218	NA	NA	NA	2.92555e-08	0.157112	0.384025	-5.75774e-09	0.201678	0.580568	-1.62152e-08	0.82734	0.999559
EC number	2.6.1.36	5.09e-08	0.227453	0.757218	NA	NA	NA	2.8757e-08	0.157085	0.384025	2.14063e-09	0.685579	0.841545	-2.11584e-09	0.873583	0.999559
EC number	4.1.1.64	-5.14e-07	0.0459052	0.757218	NA	NA	NA	8.12829e-07	0.162344	0.39053	NA	NA	NA	-8.75961e-08	0.721959	0.999559
EC number	1.1.1.93	-5.61e-07	0.416812	0.757218	NA	NA	NA	5.32184e-07	0.164947	0.392738	-1.11158e-08	0.430951	0.695831	-2.22673e-07	0.591598	0.999559
EC number	3.5.1.126	-6.22e-08	0.43767	0.757218	NA	NA	NA	1.4733e-08	0.165197	0.392933	NA	NA	NA	-1.03526e-07	0.776951	0.999559
EC number	2.7.11.17	-1.15e-06	0.079907	0.757218	NA	NA	NA	9.28409e-07	0.166734	0.395545	NA	NA	NA	-3.9784e-08	0.834467	0.999559
EC number	2.7.1.198	-1.52e-07	0.214041	0.757218	NA	NA	NA	1.46992e-07	0.171635	0.400883	NA	NA	NA	5.50187e-06	0.178931	0.999559
EC number	5.3.1.31	-7.6e-07	0.151322	0.757218	NA	NA	NA	7.088e-07	0.173106	0.403915	NA	NA	NA	4.58586e-06	0.509195	0.999559
EC number	3.1.3.31	2.61e-08	0.102761	0.757218	NA	NA	NA	1.88546e-08	0.174158	0.40392	NA	NA	NA	1.10437e-11	0.997914	0.999559
EC number	6.3.2.45	-3.67e-07	0.356489	0.757218	NA	NA	NA	8.61059e-07	0.174206	0.40392	NA	NA	NA	1.15739e-07	0.986758	0.999559
EC number	3.5.1.n3	-4.52e-07	0.408828	0.757218	NA	NA	NA	5.35519e-07	0.176026	0.404253	NA	NA	NA	-3.95829e-06	0.459402	0.999559
EC number	3.2.2.3	-5.22e-07	0.271323	0.757218	NA	NA	NA	6.57458e-07	0.181376	0.408097	NA	NA	NA	1.54955e-08	0.847266	0.999559
EC number	2.1.4.1	-3.14e-07	0.417213	0.757218	NA	NA	NA	3.34486e-07	0.192534	0.419275	2.04608e-07	0.572327	0.762425	-1.46247e-07	0.693405	0.999559
EC number	4.2.1.83	3.4e-09	0.403267	0.757218	NA	NA	NA	2.93154e-08	0.199239	0.42336	NA	NA	NA	-1.76757e-08	0.807948	0.999559
EC number	2.3.1.88	-2.35e-08	0.396241	0.757218	NA	NA	NA	7.48227e-08	0.203827	0.429196	NA	NA	NA	-3.0113e-09	0.83509	0.999559
EC number	1.1.1.215	-5.23e-08	0.401551	0.757218	NA	NA	NA	8.80058e-09	0.2052	0.430179	NA	NA	NA	-5.40258e-07	0.541929	0.999559
EC number	2.4.1.278	-2.26e-08	0.34635	0.757218	NA	NA	NA	4.72275e-08	0.205216	0.430179	NA	NA	NA	-2.51073e-07	0.799769	0.999559
EC number	4.1.1.73	-4.82e-07	0.435471	0.757218	NA	NA	NA	-3.81012e-08	0.206582	0.430555	NA	NA	NA	-8.05528e-08	0.797849	0.999559
EC number	2.7.7.82	-1.43e-06	0.22841	0.757218	NA	NA	NA	1.34162e-07	0.206145	0.430555	NA	NA	NA	-1.43475e-06	0.754424	0.999559
EC number	3.4.21.72	-1.49e-07	0.23483	0.757218	NA	NA	NA	1.5483e-07	0.205983	0.430555	NA	NA	NA	1.40116e-06	0.475153	0.999559
EC number	1.1.1.303	6.71e-09	0.140883	0.757218	NA	NA	NA	7.78365e-08	0.218225	0.443894	NA	NA	NA	-2.90197e-09	0.808139	0.999559
EC number	1.3.7.7	1.26e-08	0.227453	0.757218	NA	NA	NA	1.2764e-08	0.235662	0.46407	NA	NA	NA	-3.73391e-10	0.982702	0.999559
EC number	2.5.1.46	8.58e-08	0.227453	0.757218	NA	NA	NA	-1.49047e-08	0.242342	0.464397	-2.25066e-09	0.453344	0.702496	-9.6126e-09	0.87511	0.999559
EC number	1.1.1.339	1.23e-08	0.0774872	0.757218	NA	NA	NA	2.27425e-08	0.24208	0.464397	NA	NA	NA	3.66993e-10	0.974706	0.999559
EC number	7.4.2.1	1.04e-07	0.295043	0.757218	NA	NA	NA	5.60082e-08	0.238765	0.464397	NA	NA	NA	5.96271e-07	0.864551	0.999559
EC number	2.1.1.257	8e-08	0.227453	0.757218	NA	NA	NA	-2.59466e-08	0.242342	0.464397	NA	NA	NA	-1.48196e-08	0.883978	0.999559
EC number	1.3.1.101	1.04e-07	0.227453	0.757218	NA	NA	NA	-4.09451e-08	0.242342	0.464397	NA	NA	NA	-5.306e-09	0.926146	0.999559
EC number	3.7.1.3	6.72e-09	0.140883	0.757218	NA	NA	NA	8.43471e-09	0.241921	0.464397	NA	NA	NA	-2.6043e-08	0.985146	0.999559
EC number	3.7.1.12	7.62e-08	0.272322	0.757218	NA	NA	NA	1.19789e-08	0.242458	0.464397	NA	NA	NA	-2.89295e-09	0.866702	0.999559
EC number	2.4.2.57	1.05e-07	0.227453	0.757218	NA	NA	NA	-1.11813e-08	0.242342	0.464397	NA	NA	NA	1.00328e-09	0.979561	0.999559
EC number	3.7.1.22	-4.98e-08	0.331006	0.757218	NA	NA	NA	3.99176e-08	0.242701	0.464479	NA	NA	NA	3.30271e-06	0.323864	0.999559
EC number	1.14.13.114	-8.35e-08	0.43767	0.757218	NA	NA	NA	3.47078e-08	0.244965	0.467277	NA	NA	NA	-6.85576e-07	0.3714	0.999559
EC number	1.1.1.163	-9.48e-08	0.341641	0.757218	NA	NA	NA	2.41572e-07	0.255446	0.477118	NA	NA	NA	1.16344e-06	0.501372	0.999559
EC number	2.4.1.216	1.34e-08	0.256087	0.757218	NA	NA	NA	2.98561e-08	0.255305	0.477118	NA	NA	NA	-4.78912e-07	0.825047	0.999559
EC number	1.14.14.9	-1.73e-06	0.232484	0.757218	NA	NA	NA	-5.01855e-07	0.260928	0.482089	NA	NA	NA	9.31628e-06	0.240851	0.999559
EC number	1.14.13.1	-1.3e-07	0.43767	0.757218	NA	NA	NA	-1.22122e-08	0.267352	0.489202	NA	NA	NA	-1.9995e-07	0.689586	0.999559
EC number	1.5.8.2	-5.92e-09	0.377623	0.757218	NA	NA	NA	8.04083e-08	0.272479	0.490462	NA	NA	NA	-4.44873e-09	0.824081	0.999559
EC number	1.1.1.313	-3.17e-07	0.43767	0.757218	NA	NA	NA	4.14942e-08	0.277524	0.496477	NA	NA	NA	7.12399e-08	0.966047	0.999559
EC number	1.5.1.30	-5.01e-07	0.20476	0.757218	NA	NA	NA	-2.68436e-07	0.291616	0.500131	NA	NA	NA	3.67252e-06	0.804494	0.999559
EC number	4.1.2.51	-1.92e-07	0.307616	0.757218	NA	NA	NA	-4.71166e-07	0.293456	0.500131	NA	NA	NA	1.48534e-07	0.964311	0.999559
EC number	1.1.1.137	-1.05e-09	0.43767	0.757218	NA	NA	NA	6.8156e-08	0.300874	0.500131	NA	NA	NA	-7.63873e-10	0.95282	0.999559
EC number	5.1.3.41	1.42e-07	0.416122	0.757218	NA	NA	NA	-2.8779e-07	0.295921	0.500131	NA	NA	NA	-3.27604e-06	0.252244	0.999559
EC number	4.2.1.96	6.93e-09	0.140883	0.757218	NA	NA	NA	8.47181e-09	0.300874	0.500131	NA	NA	NA	-7.45051e-07	0.498252	0.999559
EC number	1.14.12.3	-1.23e-09	0.246332	0.757218	NA	NA	NA	9.08054e-09	0.30501	0.502892	NA	NA	NA	-1.92256e-07	0.70892	0.999559
EC number	4.4.1.19	7.79e-08	0.331823	0.757218	NA	NA	NA	-3.03127e-08	0.306852	0.504113	NA	NA	NA	2.77449e-11	0.997914	0.999559
EC number	1.5.3.2	-2.18e-07	0.43767	0.757218	NA	NA	NA	-1.73015e-08	0.310513	0.506867	NA	NA	NA	-7.74198e-08	0.78878	0.999559
EC number	1.18.1.1	-1.09e-06	0.203728	0.757218	NA	NA	NA	4.20479e-07	0.314285	0.510165	1.4651e-09	0.804236	0.897889	-8.18827e-06	0.0770926	0.999559
EC number	4.1.2.52	-1.22e-06	0.180975	0.757218	NA	NA	NA	-2.37247e-07	0.315633	0.5114	NA	NA	NA	7.67138e-06	0.184999	0.999559
EC number	1.3.1.n3	1.15e-07	0.372331	0.757218	NA	NA	NA	-1.39241e-07	0.315923	0.5114	NA	NA	NA	-2.65561e-06	0.245799	0.999559
EC number	3.2.1.67	1.8e-08	0.306497	0.757218	NA	NA	NA	9.17988e-08	0.321915	0.515728	NA	NA	NA	-4.87071e-08	0.786101	0.999559
EC number	2.6.1.48	2.14e-08	0.326555	0.757218	NA	NA	NA	1.10922e-07	0.326966	0.518827	NA	NA	NA	-3.21335e-07	0.492603	0.999559
EC number	7.2.2.6	-1.86e-07	0.407855	0.757218	NA	NA	NA	-5.15879e-07	0.334547	0.526555	NA	NA	NA	4.72593e-06	0.343818	0.999559
EC number	3.1.2.20	-7.97e-08	0.339667	0.757218	NA	NA	NA	2.33363e-09	0.351632	0.542099	NA	NA	NA	2.79298e-07	0.0194429	0.999559
EC number	1.1.1.121	3.23e-09	0.192839	0.757218	NA	NA	NA	7.22796e-09	0.351632	0.542099	NA	NA	NA	-4.16104e-08	0.996946	0.999559
EC number	3.2.2.26	-1.97e-08	0.406712	0.757218	NA	NA	NA	1.46207e-08	0.353277	0.543199	NA	NA	NA	-5.24381e-10	0.891908	0.999559
EC number	1.14.99.46	-6.41e-07	0.296011	0.757218	NA	NA	NA	3.56265e-07	0.359469	0.549457	NA	NA	NA	-4.85336e-06	0.377492	0.999559
EC number	1.8.2.4	5.33e-09	0.245871	0.757218	NA	NA	NA	-2.04582e-08	0.359383	0.549457	NA	NA	NA	7.89074e-08	0.882287	0.999559
EC number	4.2.1.129	-5.8e-07	0.21576	0.757218	NA	NA	NA	-2.16525e-07	0.364631	0.552366	NA	NA	NA	4.53218e-07	0.390153	0.999559
EC number	4.1.2.n3	-2.25e-08	0.212512	0.757218	NA	NA	NA	3.64886e-08	0.364463	0.552366	NA	NA	NA	-8.43229e-09	0.797241	0.999559
EC number	2.6.1.33	-9.28e-07	0.0810408	0.757218	NA	NA	NA	1.29748e-06	0.3679	0.555039	-3.0904e-09	0.854816	0.920477	3.99693e-06	0.0839001	0.999559
EC number	2.3.1.201	-1.06e-07	0.352238	0.757218	NA	NA	NA	6.92788e-07	0.368922	0.555039	NA	NA	NA	-3.85839e-07	0.534597	0.999559
EC number	3.8.1.7	-8.58e-07	0.269519	0.757218	NA	NA	NA	-2.79633e-07	0.373035	0.558546	NA	NA	NA	2.93646e-06	0.661408	0.999559
EC number	1.2.1.9	2.46e-07	0.100389	0.757218	NA	NA	NA	1.81479e-07	0.374525	0.559627	-8.5858e-09	0.673699	0.840218	-1.41047e-07	0.743565	0.999559
EC number	4.2.1.84	-1.29e-07	0.43767	0.757218	NA	NA	NA	4.24433e-08	0.377944	0.560424	NA	NA	NA	3.68755e-08	0.991604	0.999559
EC number	6.2.1.12	-3.79e-07	0.123447	0.757218	NA	NA	NA	2.08061e-07	0.378714	0.560496	NA	NA	NA	5.47229e-09	0.899813	0.999559
EC number	1.12.5.1	-8.06e-08	0.423947	0.757218	NA	NA	NA	-1.39672e-06	0.379696	0.561237	NA	NA	NA	-9.58384e-09	0.930682	0.999559
EC number	2.4.1.252	2.66e-08	0.371556	0.757218	NA	NA	NA	2.11804e-07	0.381433	0.562735	-9.18618e-08	0.330527	0.651438	-5.67663e-08	0.660958	0.999559
EC number	3.5.3.8	-1.43e-06	0.268368	0.757218	NA	NA	NA	-4.17028e-07	0.387694	0.56909	-3.58675e-09	0.489708	0.716646	3.02794e-06	0.650503	0.999559
EC number	2.4.1.293	-4.04e-07	0.375762	0.757218	NA	NA	NA	8.38818e-07	0.398539	0.578812	NA	NA	NA	-6.17432e-08	0.97937	0.999559
EC number	1.1.5.8	-1.01e-06	0.438098	0.757218	NA	NA	NA	-4.32294e-08	0.401841	0.581796	NA	NA	NA	-6.08371e-07	0.873667	0.999559
EC number	3.1.1.15	1.65e-08	0.358191	0.757218	NA	NA	NA	8.27737e-08	0.407264	0.588551	NA	NA	NA	-7.07584e-09	0.977687	0.999559
EC number	1.1.1.310	1.43e-08	0.42526	0.757218	NA	NA	NA	7.46193e-08	0.409268	0.589983	NA	NA	NA	4.23964e-07	0.00424491	0.646539
EC number	2.3.1.241	-1.06e-06	0.374774	0.757218	NA	NA	NA	4.65629e-07	0.411184	0.591648	NA	NA	NA	-6.05063e-06	0.505728	0.999559
EC number	2.1.1.56	1.08e-08	0.140883	0.757218	NA	NA	NA	-1.48262e-08	0.411665	0.591975	4.22341e-10	0.936493	0.966786	-2.7157e-10	0.968103	0.999559
EC number	3.5.1.6	-4.05e-08	0.43767	0.757218	NA	NA	NA	2.74885e-09	0.415771	0.594578	NA	NA	NA	-1.2086e-08	0.843012	0.999559
EC number	1.14.13.149	-3.65e-07	0.224885	0.757218	NA	NA	NA	-1.2774e-07	0.430836	0.610108	NA	NA	NA	-4.40024e-07	0.904157	0.999559
EC number	1.97.1.2	-1.78e-08	0.242547	0.757218	NA	NA	NA	3.08179e-08	0.442954	0.620135	4.38478e-09	0.739459	0.86927	-6.94608e-09	0.673231	0.999559
EC number	1.6.2.2	-1.81e-08	0.258834	0.757218	NA	NA	NA	5.25991e-08	0.443699	0.62024	-2.85498e-08	0.201678	0.580568	3.46089e-08	0.961312	0.999559
EC number	1.2.1.27	-8.77e-07	0.428764	0.757218	NA	NA	NA	1.08598e-07	0.445275	0.62189	NA	NA	NA	4.94297e-06	0.480495	0.999559
EC number	1.1.99.3	-1.93e-06	0.434959	0.757218	NA	NA	NA	1.07219e-07	0.465451	0.636718	NA	NA	NA	-3.97254e-06	0.444859	0.999559
EC number	2.4.1.150	-7.11e-08	0.186182	0.757218	NA	NA	NA	1.21165e-07	0.465124	0.636718	NA	NA	NA	-6.67195e-10	0.952563	0.999559
EC number	4.2.1.112	-8.15e-09	0.321179	0.757218	NA	NA	NA	1.6137e-08	0.464759	0.636718	NA	NA	NA	3.36394e-11	0.997914	0.999559
EC number	2.6.1.90	-3.11e-07	0.373522	0.757218	NA	NA	NA	6.0705e-07	0.472091	0.641284	2.12477e-09	0.344628	0.656725	3.42262e-06	0.0446525	0.999559
EC number	3.5.4.11	-3.57e-07	0.411857	0.757218	NA	NA	NA	2.11007e-08	0.478543	0.647033	NA	NA	NA	-3.54024e-07	0.742557	0.999559
EC number	2.7.1.189	-2.77e-07	0.317087	0.757218	NA	NA	NA	-8.96916e-08	0.49904	0.664796	NA	NA	NA	-5.09132e-07	0.895022	0.999559
EC number	2.4.1.305	-2.96e-07	0.0741861	0.757218	NA	NA	NA	6.31704e-07	0.498783	0.664796	NA	NA	NA	4.01885e-06	0.317224	0.999559
EC number	3.2.1.32	-9.78e-07	0.0523596	0.757218	NA	NA	NA	1.00328e-06	0.508468	0.674197	NA	NA	NA	2.61802e-06	0.488244	0.999559
EC number	1.14.13.2	-1.06e-06	0.432964	0.757218	NA	NA	NA	-6.50127e-08	0.523457	0.688985	NA	NA	NA	-2.04293e-06	0.504197	0.999559
EC number	2.4.1.298	2.33e-08	0.212251	0.757218	NA	NA	NA	-7.51017e-08	0.558783	0.714494	NA	NA	NA	-3.57388e-09	0.788082	0.999559
EC number	1.5.1.28	-1.92e-07	0.413372	0.757218	NA	NA	NA	4.91607e-07	0.56244	0.717204	NA	NA	NA	-1.27444e-06	0.358006	0.999559
EC number	4.2.1.163	-4.21e-07	0.174431	0.757218	NA	NA	NA	-5.70417e-08	0.579128	0.729701	NA	NA	NA	2.49552e-06	0.350586	0.999559
EC number	5.5.1.6	3.41e-07	0.186723	0.757218	NA	NA	NA	8.5719e-08	0.600304	0.744709	-7.70024e-09	0.367249	0.65973	-6.65085e-08	0.684782	0.999559
EC number	4.1.1.1	-1.43e-07	0.415635	0.757218	NA	NA	NA	2.89751e-09	0.602253	0.745731	NA	NA	NA	-7.4424e-08	0.842909	0.999559
EC number	3.4.24.84	-5.15e-07	0.164989	0.757218	NA	NA	NA	1.71289e-07	0.613035	0.751702	NA	NA	NA	-6.78545e-08	0.796362	0.999559
EC number	1.1.1.46	-2.01e-07	0.43767	0.757218	NA	NA	NA	1.82728e-08	0.617202	0.755151	NA	NA	NA	-1.74449e-07	0.803057	0.999559
EC number	1.14.12.1	-1.72e-07	0.353417	0.757218	NA	NA	NA	9.03669e-08	0.634064	0.765158	NA	NA	NA	-2.30879e-06	0.556053	0.999559
EC number	3.2.1.178	-6.91e-08	0.361152	0.757218	NA	NA	NA	-2.13469e-07	0.636604	0.766885	1.99659e-07	0.17191	0.580568	6.82946e-08	0.964156	0.999559
EC number	1.1.2.4	1.06e-08	0.140883	0.757218	NA	NA	NA	6.13072e-09	0.652662	0.780583	NA	NA	NA	-2.01907e-10	0.989494	0.999559
EC number	1.2.2.1	-1.82e-07	0.397393	0.757218	NA	NA	NA	-1.63287e-08	0.655592	0.782882	NA	NA	NA	-2.51744e-07	0.844988	0.999559
EC number	1.6.5.8	-4.28e-08	0.43767	0.757218	NA	NA	NA	-1.05625e-08	0.658457	0.785097	NA	NA	NA	-3.92295e-09	0.998624	0.999559
EC number	1.13.11.54	-9.44e-07	0.416837	0.757218	NA	NA	NA	-2.26894e-08	0.665192	0.790297	NA	NA	NA	-2.82197e-06	0.515319	0.999559
EC number	3.4.21.48	-5.01e-07	0.097385	0.757218	NA	NA	NA	1.73279e-07	0.666031	0.790622	-1.62449e-08	0.201678	0.580568	-2.18799e-08	0.785102	0.999559
EC number	1.3.3.11	-8.23e-07	0.413401	0.757218	NA	NA	NA	-2.57314e-08	0.668438	0.79133	NA	NA	NA	-3.29544e-06	0.386777	0.999559
EC number	3.2.1.58	-4.5e-07	0.177938	0.757218	NA	NA	NA	3.03555e-08	0.701141	0.815142	-1.43554e-08	0.398879	0.680115	-6.98354e-09	0.761577	0.999559
EC number	6.3.1.8	-8.09e-07	0.214423	0.757218	NA	NA	NA	-1.39557e-07	0.708381	0.819489	NA	NA	NA	1.29395e-07	0.983989	0.999559
EC number	3.4.22.37	-3.74e-07	0.411109	0.757218	NA	NA	NA	1.37531e-07	0.709517	0.819973	-2.01906e-08	0.5344	0.735583	-3.06565e-07	0.50704	0.999559
EC number	1.13.11.53	-4.04e-07	0.388202	0.757218	NA	NA	NA	-1.89627e-08	0.715431	0.823534	NA	NA	NA	-2.74032e-06	0.522012	0.999559
EC number	2.3.1.245	-6.88e-07	0.171515	0.757218	NA	NA	NA	1.07543e-07	0.724867	0.829766	NA	NA	NA	-9.85474e-07	0.786293	0.999559
EC number	3.1.3.77	-1.47e-06	0.411773	0.757218	NA	NA	NA	-2.25691e-08	0.735447	0.835849	NA	NA	NA	-3.26231e-06	0.432118	0.999559
EC number	3.2.1.98	-8.64e-07	0.362549	0.757218	NA	NA	NA	-1.23653e-07	0.743666	0.842102	-3.6456e-09	0.246026	0.608703	-6.71306e-06	0.0934636	0.999559
EC number	4.2.1.107	-1.78e-07	0.339331	0.757218	NA	NA	NA	4.26254e-08	0.761051	0.854121	2.28749e-09	0.269446	0.613131	-5.89861e-08	0.687022	0.999559
EC number	3.4.17.18	-2.85e-08	0.34712	0.757218	NA	NA	NA	2.77177e-09	0.761467	0.854177	1.54107e-08	0.349823	0.656725	-3.14593e-08	0.817042	0.999559
EC number	4.1.1.9	-3.76e-07	0.43267	0.757218	NA	NA	NA	1.28603e-08	0.763622	0.855315	NA	NA	NA	-5.70813e-07	0.612021	0.999559
EC number	1.1.1.26	-1.23e-07	0.399205	0.757218	NA	NA	NA	-1.15798e-07	0.77233	0.859683	NA	NA	NA	-3.573e-07	0.607463	0.999559
EC number	3.6.1.29	-5.79e-07	0.107703	0.757218	NA	NA	NA	2.61566e-08	0.778675	0.864741	NA	NA	NA	-5.81838e-09	0.939968	0.999559
EC number	1.11.1.7	1.76e-08	0.391319	0.757218	NA	NA	NA	9.49755e-09	0.78157	0.865893	NA	NA	NA	-5.03447e-07	0.432403	0.999559
EC number	2.7.1.190	5.47e-07	0.337326	0.757218	NA	NA	NA	-1.68284e-07	0.802951	0.878722	-2.27818e-08	0.0396801	0.554678	7.34623e-07	0.275653	0.999559
EC number	3.4.21.50	-4.73e-08	0.133008	0.757218	NA	NA	NA	-1.74575e-08	0.806317	0.880339	NA	NA	NA	6.46988e-07	0.31208	0.999559
EC number	2.1.1.266	-7.12e-07	0.362016	0.757218	NA	NA	NA	1.32961e-07	0.814248	0.885267	NA	NA	NA	-1.07836e-06	0.904011	0.999559
EC number	2.3.1.203	-1.09e-07	0.408958	0.757218	NA	NA	NA	-4.79766e-08	0.815682	0.886	-3.21439e-09	0.399122	0.680115	-3.43423e-08	0.961265	0.999559
EC number	2.3.1.48	-7.97e-08	0.4301	0.757218	NA	NA	NA	-1.52478e-08	0.823041	0.890672	NA	NA	NA	-1.17505e-07	0.733492	0.999559
EC number	1.1.99.14	-1.06e-07	0.121523	0.757218	NA	NA	NA	-3.35066e-08	0.82747	0.893317	NA	NA	NA	-3.34325e-07	0.549728	0.999559
EC number	1.14.12.7	-7.17e-07	0.356245	0.757218	NA	NA	NA	-4.57953e-08	0.827784	0.893317	NA	NA	NA	2.27463e-06	0.503853	0.999559
EC number	2.3.1.197	-1.75e-07	0.296615	0.757218	NA	NA	NA	3.10122e-07	0.833595	0.897511	NA	NA	NA	-2.80147e-07	0.744299	0.999559
EC number	1.3.3.13	1.15e-08	0.245805	0.757218	NA	NA	NA	-4.97932e-09	0.846907	0.904961	1.1296e-08	0.473538	0.71135	-5.07971e-09	0.852479	0.999559
EC number	1.10.9.1	1.1e-06	0.022443	0.757218	NA	NA	NA	-1.12643e-07	0.85554	0.911872	NA	NA	NA	4.18387e-08	0.951197	0.999559
EC number	3.11.1.2	5.11e-09	0.227453	0.757218	NA	NA	NA	-1.69037e-09	0.858977	0.913863	NA	NA	NA	-1.81256e-09	0.847219	0.999559
EC number	2.3.1.200	6.06e-09	0.240813	0.757218	NA	NA	NA	-4.34187e-09	0.868568	0.92016	NA	NA	NA	-3.70733e-09	0.973249	0.999559
EC number	1.1.1.30	-8.3e-07	0.427815	0.757218	NA	NA	NA	1.91056e-08	0.870282	0.921266	NA	NA	NA	-2.75847e-06	0.374029	0.999559
EC number	2.6.1.66	-2.41e-07	0.330903	0.757218	NA	NA	NA	-1.6325e-07	0.870992	0.921599	NA	NA	NA	-8.47135e-06	0.536031	0.999559
EC number	3.2.1.196	-8.06e-07	0.189584	0.757218	NA	NA	NA	-9.93367e-08	0.87889	0.92743	NA	NA	NA	-2.45298e-06	0.775505	0.999559
EC number	2.6.1.77	-8.56e-07	0.362128	0.757218	NA	NA	NA	2.37692e-08	0.881687	0.928316	2.2673e-07	0.0818416	0.554678	-9.50711e-07	0.702455	0.999559
EC number	3.4.19.13	-3.24e-07	0.251336	0.757218	NA	NA	NA	1.204e-08	0.908638	0.945551	NA	NA	NA	1.63938e-06	0.721888	0.999559
EC number	2.7.1.217	2.95e-08	0.227707	0.757218	NA	NA	NA	-2.98768e-08	0.913509	0.948503	NA	NA	NA	1.45146e-06	0.574084	0.999559
EC number	1.12.2.1	-2.03e-07	0.0309378	0.757218	NA	NA	NA	1.47586e-08	0.929624	0.959619	NA	NA	NA	-9.40899e-08	0.644996	0.999559
EC number	4.1.1.79	1.78e-07	0.311831	0.757218	NA	NA	NA	-6.28204e-09	0.930802	0.959619	NA	NA	NA	-2.58491e-08	0.824718	0.999559
EC number	3.1.2.1	-1.13e-07	0.188645	0.757218	NA	NA	NA	9.0101e-09	0.93158	0.959897	-2.59836e-08	0.0609008	0.554678	6.11959e-08	0.968502	0.999559
EC number	1.14.12.10	-4.66e-07	0.357392	0.757218	NA	NA	NA	-1.13506e-08	0.933633	0.959991	NA	NA	NA	-2.19719e-06	0.473639	0.999559
EC number	5.1.3.6	-7.66e-08	0.308994	0.757218	NA	NA	NA	-1.28577e-08	0.936842	0.961692	2.64521e-08	0.203617	0.582872	-2.46958e-07	0.424271	0.999559
EC number	2.7.7.66	-9.21e-07	0.433716	0.757218	NA	NA	NA	4.18944e-09	0.936347	0.961692	NA	NA	NA	-6.38074e-06	0.458712	0.999559
EC number	1.1.1.301	1.61e-07	0.40857	0.757218	NA	NA	NA	7.38434e-08	0.950018	0.971284	NA	NA	NA	4.60145e-07	0.0179379	0.999559
EC number	2.8.3.6	-1.83e-06	0.435748	0.757218	NA	NA	NA	-7.82926e-09	0.950034	0.971284	NA	NA	NA	-2.80849e-06	0.570431	0.999559
EC number	1.14.12.13	-1.03e-06	0.437637	0.757218	NA	NA	NA	-5.02989e-09	0.954338	0.973117	NA	NA	NA	-1.74289e-06	0.622921	0.999559
EC number	1.1.1.107	-3.37e-07	0.266005	0.757218	NA	NA	NA	-2.81107e-09	0.958575	0.975738	NA	NA	NA	7.87142e-07	0.813288	0.999559
EC number	1.13.11.1	-5.45e-07	0.438123	0.757218	NA	NA	NA	1.61066e-09	0.961535	0.976618	NA	NA	NA	-7.76039e-07	0.60674	0.999559
EC number	7.1.2.1	1.01e-08	0.140883	0.757218	NA	NA	NA	NA	NA	NA	-2.43725e-08	0.0922374	0.554678	-5.00595e-08	0.80065	0.999559
EC number	2.4.1.16	2.41e-08	0.140883	0.757218	NA	NA	NA	NA	NA	NA	-6.14831e-09	0.201678	0.580568	-2.66754e-08	0.834552	0.999559
EC number	2.1.1.71	1.1e-08	0.140883	0.757218	NA	NA	NA	NA	NA	NA	-5.62855e-09	0.201678	0.580568	-9.2397e-09	0.83509	0.999559
EC number	2.1.1.17	2.01e-08	0.110232	0.757218	NA	NA	NA	NA	NA	NA	-5.62855e-09	0.201678	0.580568	-3.56249e-08	0.781566	0.999559
EC number	2.7.12.1	1.13e-08	0.0981362	0.757218	NA	NA	NA	NA	NA	NA	-5.41818e-09	0.201678	0.580568	5.82876e-11	0.997914	0.999559
EC number	3.6.4.10	2.91e-08	0.0865037	0.757218	NA	NA	NA	NA	NA	NA	-1.09241e-08	0.269778	0.613131	-3.95611e-09	0.83509	0.999559
EC number	2.3.2.27	1.16e-07	0.140883	0.757218	NA	NA	NA	NA	NA	NA	-1.13104e-09	0.593281	0.780486	-1.77733e-08	0.852678	0.999559
EC number	2.7.1.67	1.61e-08	0.140883	0.757218	NA	NA	NA	NA	NA	NA	1.21223e-09	0.733054	0.866445	-2.51892e-09	0.83509	0.999559
EC number	2.3.2.23	1.58e-08	0.110453	0.757218	NA	NA	NA	NA	NA	NA	1.51126e-10	0.922989	0.960779	-7.12059e-09	0.836788	0.999559
EC number	1.13.11.39	-3.51e-09	0.43767	0.757218	NA	NA	NA	NA	NA	NA	NA	NA	NA	-4.37683e-07	0.585529	0.999559
EC number	2.7.1.136	-3.34e-09	0.197559	0.757218	NA	NA	NA	0	NA	NA	NA	NA	NA	-6.44457e-08	0.319998	0.999559
EC number	2.1.1.294	-2.93e-09	0.43767	0.757218	NA	NA	NA	NA	NA	NA	NA	NA	NA	-1.92857e-08	0.866463	0.999559
EC number	2.7.1.181	-2.93e-09	0.43767	0.757218	NA	NA	NA	NA	NA	NA	NA	NA	NA	-1.92857e-08	0.866463	0.999559
EC number	2.4.1.258	2.97e-09	0.140883	0.757218	NA	NA	NA	NA	NA	NA	NA	NA	NA	-6.74739e-09	0.857425	0.999559
EC number	3.4.24.59	3.76e-09	0.140883	0.757218	NA	NA	NA	NA	NA	NA	NA	NA	NA	-3.98045e-09	0.83509	0.999559
EC number	3.6.1.10	3.95e-09	0.140883	0.757218	NA	NA	NA	NA	NA	NA	NA	NA	NA	-5.79597e-09	0.940251	0.999559
EC number	4.3.1.16	4.45e-09	0.140883	0.757218	NA	NA	NA	NA	NA	NA	NA	NA	NA	-2.42735e-08	0.667782	0.999559
EC number	2.5.1.58	4.51e-09	0.140883	0.757218	NA	NA	NA	NA	NA	NA	NA	NA	NA	-2.40228e-08	0.832588	0.999559
EC number	1.14.99.29	5.36e-09	0.140883	0.757218	NA	NA	NA	NA	NA	NA	NA	NA	NA	-2.85701e-08	0.843973	0.999559
EC number	2.4.1.173	5.59e-09	0.140883	0.757218	NA	NA	NA	NA	NA	NA	NA	NA	NA	-5.5825e-09	0.906499	0.999559
EC number	1.3.3.6	5.65e-09	0.140883	0.757218	NA	NA	NA	NA	NA	NA	NA	NA	NA	-2.60401e-08	0.824297	0.999559
EC number	3.2.1.106	5.66e-09	0.140883	0.757218	NA	NA	NA	NA	NA	NA	NA	NA	NA	-2.2458e-09	0.83509	0.999559
EC number	2.7.11.13	5.83e-09	0.140883	0.757218	NA	NA	NA	NA	NA	NA	NA	NA	NA	-6.00416e-09	0.887593	0.999559
EC number	2.4.1.186	5.89e-09	0.140883	0.757218	NA	NA	NA	NA	NA	NA	NA	NA	NA	-3.32161e-09	0.83509	0.999559
EC number	1.6.2.4	6.13e-09	0.140883	0.757218	NA	NA	NA	NA	NA	NA	NA	NA	NA	-2.30247e-08	0.853166	0.999559
EC number	1.1.1.195	6.47e-09	0.192839	0.757218	NA	NA	NA	NA	NA	NA	NA	NA	NA	-3.95972e-08	0.863632	0.999559
EC number	2.7.1.137	6.58e-09	0.140883	0.757218	NA	NA	NA	NA	NA	NA	NA	NA	NA	-6.72799e-09	0.858568	0.999559
EC number	3.1.4.11	6.92e-09	0.140883	0.757218	NA	NA	NA	NA	NA	NA	NA	NA	NA	-1.1361e-08	0.877383	0.999559
EC number	3.4.19.1	7e-09	0.343269	0.757218	NA	NA	NA	NA	NA	NA	NA	NA	NA	-1.87771e-08	0.822424	0.999559
EC number	2.4.1.117	7.72e-09	0.140883	0.757218	NA	NA	NA	NA	NA	NA	NA	NA	NA	-2.85163e-09	0.83509	0.999559
EC number	6.3.4.11	8.09e-09	0.140883	0.757218	NA	NA	NA	NA	NA	NA	NA	NA	NA	-1.25696e-09	0.83509	0.999559
EC number	6.3.4.9	8.09e-09	0.140883	0.757218	NA	NA	NA	NA	NA	NA	NA	NA	NA	-1.25696e-09	0.83509	0.999559
EC number	6.3.4.10	8.09e-09	0.140883	0.757218	NA	NA	NA	NA	NA	NA	NA	NA	NA	-1.25696e-09	0.83509	0.999559
EC number	2.5.1.21	8.12e-09	0.140883	0.757218	NA	NA	NA	NA	NA	NA	NA	NA	NA	-1.20527e-09	0.798273	0.999559
EC number	2.5.1.39	8.41e-09	0.140883	0.757218	NA	NA	NA	NA	NA	NA	NA	NA	NA	-2.33158e-09	0.893332	0.999559
EC number	2.1.1.114	8.44e-09	0.140883	0.757218	NA	NA	NA	NA	NA	NA	NA	NA	NA	-6.94284e-09	0.876504	0.999559
EC number	2.3.1.26	8.57e-09	0.140883	0.757218	NA	NA	NA	NA	NA	NA	NA	NA	NA	-1.57905e-09	0.83509	0.999559
EC number	1.1.1.102	9.1e-09	0.140883	0.757218	NA	NA	NA	NA	NA	NA	NA	NA	NA	-1.36891e-09	0.83509	0.999559
EC number	3.4.16.5	9.18e-09	0.140883	0.757218	NA	NA	NA	NA	NA	NA	NA	NA	NA	-5.35114e-09	0.83509	0.999559
EC number	2.4.1.141	1.13e-08	0.140883	0.757218	NA	NA	NA	NA	NA	NA	NA	NA	NA	-6.55075e-09	0.83509	0.999559
EC number	2.1.1.41	1.18e-08	0.140883	0.757218	NA	NA	NA	NA	NA	NA	NA	NA	NA	-5.85171e-09	0.893884	0.999559
EC number	1.12.98.3	1.21e-08	0.227453	0.757218	NA	NA	NA	NA	NA	NA	NA	NA	NA	-6.2157e-09	0.824915	0.999559
EC number	2.1.1.221	1.21e-08	0.140883	0.757218	NA	NA	NA	NA	NA	NA	NA	NA	NA	-8.68088e-10	0.83509	0.999559
EC number	3.5.1.41	1.44e-08	0.140883	0.757218	NA	NA	NA	NA	NA	NA	NA	NA	NA	-7.49739e-10	0.83509	0.999559
EC number	3.2.1.101	1.46e-08	0.140883	0.757218	NA	NA	NA	NA	NA	NA	NA	NA	NA	-5.41684e-08	0.85522	0.999559
EC number	2.1.1.314	1.46e-08	0.140883	0.757218	NA	NA	NA	NA	NA	NA	NA	NA	NA	-3.7841e-08	0.846605	0.999559
EC number	2.6.1.45	1.55e-08	0.215585	0.757218	NA	NA	NA	NA	NA	NA	NA	NA	NA	-1.02629e-09	0.875257	0.999559
EC number	2.7.4.10	1.6e-08	0.140883	0.757218	NA	NA	NA	NA	NA	NA	NA	NA	NA	-1.17059e-08	0.840605	0.999559
EC number	3.1.13.4	1.66e-08	0.140883	0.757218	NA	NA	NA	NA	NA	NA	NA	NA	NA	-6.99767e-09	0.86716	0.999559
EC number	2.3.2.31	1.79e-08	0.109205	0.757218	NA	NA	NA	NA	NA	NA	NA	NA	NA	-4.42672e-08	0.817618	0.999559
EC number	1.2.1.31	2.23e-08	0.0930319	0.757218	NA	NA	NA	NA	NA	NA	NA	NA	NA	-2.87744e-09	0.907934	0.999559
EC number	2.4.1.34	2.35e-08	0.140883	0.757218	NA	NA	NA	NA	NA	NA	NA	NA	NA	-5.01012e-09	0.83509	0.999559
EC number	2.7.11.23	3.24e-08	0.140883	0.757218	NA	NA	NA	NA	NA	NA	NA	NA	NA	-3.08471e-09	0.83509	0.999559
EC number	1.14.12.21	8.03e-08	0.403401	0.757218	NA	NA	NA	NA	NA	NA	NA	NA	NA	-9.86859e-09	0.83509	0.999559
EC number	1.5.1.8	1.17e-08	0.240813	0.757218	NA	NA	NA	NA	NA	NA	NA	NA	NA	1.87652e-08	0.969144	0.999559
EC number	1.1.1.157	2.28e-06	0.441325	0.757657	1.05782e-05	0.272592	0.902929	3.3649e-06	0.326521	0.518827	2.9048e-06	0.0448779	0.554678	8.56679e-06	0.402242	0.999559	3-hydroxybutyryl-CoA dehydrogenase	Oxidoreductases; Acting on the CH-OH group of donors; With NAD+ or NADP+ as acceptor
EC number	2.5.1.101	-1.3e-07	0.442454	0.758053	9.06605e-07	0.53316	0.902929	7.16197e-07	0.062002	0.253112	-5.66102e-09	0.465825	0.707941	-2.73973e-07	0.874905	0.999559
EC number	2.1.1.35	-1.04e-06	0.442726	0.758053	7.02583e-07	0.420978	0.902929	2.05676e-06	0.100721	0.317827	9.21245e-09	0.227639	0.601618	-6.72568e-06	0.708293	0.999559
EC number	1.1.1.90	-8.09e-07	0.443374	0.758053	NA	NA	NA	1.45506e-07	0.120272	0.336307	NA	NA	NA	-4.08834e-07	0.947207	0.999559
EC number	1.14.14.10	-6.84e-07	0.44348	0.758053	NA	NA	NA	3.66333e-08	0.682071	0.801897	NA	NA	NA	-5.39303e-07	0.876606	0.999559
EC number	2.7.7.58	-2.35e-07	0.445305	0.759122	1.40241e-07	0.53316	0.902929	3.41607e-07	0.218888	0.443894	NA	NA	NA	-8.41861e-06	0.167733	0.999559
EC number	3.5.1.25	4.89e-06	0.449062	0.760732	9.65679e-06	0.486345	0.902929	2.06257e-05	0.00847111	0.112835	1.59999e-06	0.0646281	0.554678	1.808e-06	0.963244	0.999559	N-acetylglucosamine-6-phosphate deacetylase	Hydrolases; Acting on carbon-nitrogen bonds, other than peptide bonds; In linear amides
EC number	1.12.1.2	-3.93e-07	0.452231	0.760732	4.63092e-06	0.307516	0.902929	2.0703e-07	0.636383	0.766885	-3.17207e-09	0.248351	0.608703	3.59683e-08	0.952754	0.999559
EC number	2.7.8.12	5.17e-06	0.452558	0.760732	7.68838e-06	0.745938	0.933206	1.01491e-05	0.072475	0.27719	1.16584e-07	0.292809	0.624771	-1.86284e-06	0.733762	0.999559
EC number	3.2.2.16	-9.67e-08	0.450312	0.760732	NA	NA	NA	4.92665e-08	0.102339	0.318069	NA	NA	NA	-1.7674e-09	0.994252	0.999559
EC number	4.2.2.6	-4.05e-07	0.451794	0.760732	NA	NA	NA	9.17989e-08	0.419973	0.599167	NA	NA	NA	-5.3079e-07	0.691237	0.999559
EC number	3.4.17.4	2.67e-08	0.451996	0.760732	NA	NA	NA	4.67613e-07	0.460999	0.634449	NA	NA	NA	-4.63032e-08	0.784899	0.999559
EC number	1.2.1.28	-5.41e-07	0.449234	0.760732	NA	NA	NA	-1.71909e-08	0.537175	0.699137	NA	NA	NA	-1.20159e-07	0.910209	0.999559
EC number	1.13.11.3	-1.01e-06	0.448522	0.760732	NA	NA	NA	-6.92642e-08	0.602407	0.745731	NA	NA	NA	-1.15852e-06	0.714907	0.999559
EC number	2.8.3.5	-9.55e-07	0.44748	0.760732	NA	NA	NA	-1.16227e-07	0.754621	0.849359	2.1881e-08	0.450844	0.70152	2.55563e-07	0.961352	0.999559
EC number	2.7.1.8	2.81e-09	0.452963	0.760732	NA	NA	NA	NA	NA	NA	NA	NA	NA	2.00857e-11	0.997914	0.999559
EC number	1.1.1.290	-5.01e-06	0.454535	0.761046	1.22309e-05	0.598397	0.903995	1.66033e-05	0.124236	0.341906	2.82618e-06	0.160449	0.580568	2.04295e-07	0.99406	0.999559
EC number	6.2.1.25	-4.81e-08	0.454567	0.761046	NA	NA	NA	6.69595e-09	0.333072	0.525689	1.58952e-08	0.0751731	0.554678	-3.93297e-08	0.909111	0.999559
EC number	4.1.2.2	-1.32e-07	0.45586	0.761624	2.12281e-07	0.53316	0.902929	6.64248e-07	0.00800291	0.11027	NA	NA	NA	-4.98957e-06	0.175122	0.999559
EC number	2.4.1.292	1.66e-07	0.45754	0.762245	3.41742e-06	0.3569	0.902929	1.3878e-06	0.197034	0.422916	NA	NA	NA	-4.6184e-08	0.980703	0.999559
EC number	1.5.1.7	3.13e-06	0.460303	0.764133	-1.33964e-05	0.0641348	0.902929	-9.24168e-06	0.157333	0.384025	1.23541e-06	0.0655154	0.554678	2.66312e-05	0.0686771	0.999559
EC number	5.3.1.1	4.21e-06	0.460432	0.764133	3.33918e-05	0.245811	0.902929	-6.81149e-06	0.312798	0.50846	6.16987e-06	0.061929	0.554678	1.16088e-08	0.999533	0.999559
EC number	3.5.3.19	-6.7e-07	0.460936	0.764133	2.53796e-06	0.316448	0.902929	4.27077e-07	0.358479	0.548814	-2.03065e-08	0.471033	0.709625	-1.42705e-07	0.606617	0.999559
EC number	1.14.13.113	-2.02e-07	0.46063	0.764133	NA	NA	NA	5.73757e-09	0.828926	0.894136	NA	NA	NA	-1.05075e-08	0.994184	0.999559
EC number	2.6.1.5	-4.49e-07	0.462715	0.765141	NA	NA	NA	8.47394e-08	0.158899	0.386085	NA	NA	NA	-1.56063e-07	0.841914	0.999559
EC number	2.7.1.172	-5.69e-07	0.464955	0.76703	7.31321e-07	0.273492	0.902929	5.62124e-07	0.34581	0.537408	-5.31668e-09	0.176883	0.580568	-5.91012e-08	0.676627	0.999559
EC number	1.1.1.27	7.21e-06	0.467009	0.768273	2.19873e-05	0.488187	0.902929	4.53848e-06	0.629045	0.761716	1.72251e-07	0.733175	0.866445	-2.54246e-05	0.46799	0.999559
EC number	2.4.1.10	-5.08e-07	0.468121	0.768498	1.72722e-06	0.474223	0.902929	1.40223e-06	0.0214794	0.164546	NA	NA	NA	-2.96184e-08	0.70712	0.999559
EC number	4.2.1.43	1.69e-08	0.467691	0.768498	NA	NA	NA	1.16988e-07	0.228897	0.455685	NA	NA	NA	2.12026e-09	0.979109	0.999559
EC number	5.5.1.4	2.05e-06	0.471671	0.770073	-2.53654e-06	0.747792	0.933206	3.38229e-06	0.439801	0.617576	2.73732e-06	0.0445595	0.554678	2.64663e-05	0.00108313	0.646539
EC number	3.1.1.17	-4.17e-07	0.47144	0.770073	NA	NA	NA	1.76208e-07	0.12768	0.346879	NA	NA	NA	-2.07081e-07	0.868607	0.999559
EC number	1.14.12.18	-3.52e-07	0.470926	0.770073	NA	NA	NA	-2.61909e-07	0.186494	0.414017	NA	NA	NA	-1.80452e-06	0.608044	0.999559
EC number	1.2.99.3	-9.88e-08	0.471319	0.770073	NA	NA	NA	-1.17766e-07	0.248905	0.470863	2.96152e-08	0.281032	0.617133	-8.69771e-09	0.920294	0.999559
EC number	1.3.1.25	-1.07e-06	0.471136	0.770073	NA	NA	NA	-3.85052e-07	0.345822	0.537408	NA	NA	NA	-6.34023e-06	0.0768405	0.999559
EC number	1.2.1.11	4.69e-06	0.473155	0.771406	2.25284e-06	0.867778	0.960044	-9.91395e-06	0.152569	0.380512	1.36339e-06	0.129074	0.579349	8.23876e-06	0.664649	0.999559
EC number	3.2.1.103	-1.07e-07	0.474725	0.772782	NA	NA	NA	4.84329e-07	0.332075	0.525147	3.27528e-08	0.345615	0.656725	1.79384e-08	0.978164	0.999559
EC number	2.6.1.44	-9.12e-08	0.475528	0.773142	NA	NA	NA	-7.94872e-09	0.518647	0.684191	NA	NA	NA	-4.80956e-08	0.819486	0.999559
EC number	3.5.4.16	4.14e-06	0.478098	0.776252	-9.12879e-06	0.594219	0.903995	-1.1422e-06	0.866999	0.919879	1.16006e-06	0.3129	0.64912	-7.67283e-06	0.64925	0.999559
EC number	2.7.1.206	-8.28e-08	0.477825	0.776252	NA	NA	NA	1.81334e-08	0.770725	0.858366	NA	NA	NA	-2.09602e-07	0.825439	0.999559
EC number	3.5.1.81	-7.58e-07	0.479578	0.777054	NA	NA	NA	7.21934e-07	0.000423967	0.0352953	NA	NA	NA	-7.97667e-07	0.672624	0.999559
EC number	3.1.25.1	1.22e-08	0.479173	0.777054	NA	NA	NA	7.57008e-08	0.86334	0.917668	NA	NA	NA	6.97877e-07	0.0192249	0.999559
EC number	2.9.1.1	2.52e-06	0.482245	0.777926	6.77138e-06	0.202702	0.902929	5.77798e-06	0.0114435	0.125825	9.39378e-08	0.0255414	0.554678	-2.35288e-05	0.276999	0.999559
EC number	2.3.1.222	-2.82e-06	0.480908	0.777926	1.86171e-05	0.147989	0.902929	1.74698e-05	0.0532056	0.238181	7.53334e-08	0.871933	0.930228	-1.6575e-05	0.107815	0.999559
EC number	3.6.3.16	-1.74e-07	0.482505	0.777926	1.23241e-06	0.337531	0.902929	1.38892e-06	0.173784	0.40392	NA	NA	NA	2.51515e-05	0.0933456	0.999559
EC number	3.1.3.15	-3.99e-06	0.483406	0.777926	4.5878e-06	0.797029	0.950016	1.52292e-05	0.1038	0.320899	6.45371e-07	0.560695	0.752274	4.84287e-05	0.0255629	0.999559			HISTSYN-PWY	8	3.1.3.15: Histidinol-phosphatase	L-Histidinol
EC number	6.4.1.8	1.4e-08	0.483067	0.777926	NA	NA	NA	4.82197e-07	0.0500642	0.234168	NA	NA	NA	-3.30642e-08	0.88843	0.999559
EC number	2.7.1.107	2.26e-06	0.487022	0.77862	1.38129e-05	0.198722	0.902929	1.582e-05	0.000178577	0.0295252	2.7316e-07	0.0510794	0.554678	-2.06313e-05	0.251285	0.999559
EC number	3.4.19.11	-3.87e-06	0.487293	0.77862	1.53291e-05	0.442018	0.902929	7.71874e-06	0.386648	0.568271	-1.62321e-07	0.125052	0.571883	1.30558e-06	0.902444	0.999559
EC number	3.4.24.11	4.36e-07	0.486937	0.77862	6.35597e-07	0.388719	0.902929	9.39406e-08	0.629012	0.761716	NA	NA	NA	-2.0566e-09	0.947525	0.999559
EC number	2.4.99.12	-8.37e-07	0.486662	0.77862	-2.4753e-06	0.605625	0.903995	6.38426e-06	0.0248018	0.172943	3.98517e-07	0.07218	0.554678	2.12126e-06	0.747032	0.999559
EC number	3.5.1.54	1.71e-06	0.487461	0.77862	1.02502e-07	0.949302	0.984553	2.39082e-06	0.0367258	0.215095	NA	NA	NA	-2.42046e-06	0.6633	0.999559
EC number	2.8.3.17	-2.01e-08	0.484567	0.77862	NA	NA	NA	2.51954e-07	0.00523684	0.0961187	-5.30353e-10	0.935263	0.966786	-1.75147e-08	0.84563	0.999559
EC number	2.4.1.304	-9.02e-08	0.486199	0.77862	NA	NA	NA	7.73883e-09	0.548506	0.707172	NA	NA	NA	2.80688e-07	0.168768	0.999559
EC number	6.1.1.4	2.79e-06	0.488472	0.779488	2.43342e-05	0.418538	0.902929	-2.66409e-05	0.00170095	0.0608992	1.80996e-06	0.0673558	0.554678	-4.77421e-06	0.87171	0.999559
EC number	3.6.3.23	-3.56e-07	0.490004	0.779488	-4.96244e-06	0.234546	0.902929	1.3212e-06	0.301616	0.500271	-5.06908e-09	0.133484	0.579349	1.97399e-06	0.376681	0.999559
EC number	1.1.1.31	4.23e-07	0.492539	0.779488	1.5799e-06	0.384169	0.902929	-5.54536e-08	0.881721	0.928316	NA	NA	NA	-6.78796e-06	0.202325	0.999559
EC number	4.4.1.1	1.69e-06	0.491017	0.779488	4.13698e-06	0.584066	0.903995	-1.19781e-06	0.716123	0.823534	-2.68952e-09	0.764906	0.882081	-4.8247e-06	0.373118	0.999559
EC number	2.4.2.1	4.36e-06	0.492668	0.779488	-8.33145e-06	0.721559	0.931836	-2.96924e-05	0.000303734	0.0350958	3.56004e-06	0.00951622	0.554678	-8.08893e-06	0.835138	0.999559
EC number	2.3.1.82	2.47e-08	0.49104	0.779488	NA	NA	NA	-7.82605e-08	0.504326	0.670612	NA	NA	NA	1.95551e-08	0.965102	0.999559
EC number	4.7.1.1	-7.45e-08	0.492117	0.779488	NA	NA	NA	-6.90427e-08	0.730092	0.832198	NA	NA	NA	-3.73466e-06	0.402275	0.999559
EC number	3.8.1.8	-9.09e-08	0.491508	0.779488	NA	NA	NA	3.7743e-09	0.991887	0.994875	1.16241e-08	0.50603	0.724245	-1.91527e-08	0.991028	0.999559
EC number	2.3.1.157	4.89e-06	0.494948	0.780243	7.08496e-06	0.473184	0.902929	1.64764e-06	0.780929	0.865595	9.37715e-08	0.44518	0.697046	-2.52078e-05	0.321783	0.999559
EC number	1.4.3.5	-2e-06	0.495592	0.780243	2.37696e-06	0.671047	0.91395	1.25012e-05	0.022425	0.165945	1.51835e-07	0.827697	0.909306	-7.53088e-06	0.646229	0.999559
EC number	2.7.1.30	5.46e-06	0.49525	0.780243	8.54599e-06	0.734769	0.933206	9.08582e-06	0.23779	0.464397	-7.19042e-07	0.543	0.741803	-1.77985e-05	0.485892	0.999559
EC number	2.7.7.53	-5.17e-07	0.497184	0.78038	6.96125e-07	0.303375	0.902929	5.46503e-07	0.425328	0.605274	-2.01323e-09	0.514652	0.7276	-1.66448e-06	0.351686	0.999559
EC number	2.6.1.52	4.3e-06	0.499943	0.780808	1.95088e-05	0.468834	0.902929	-2.18182e-05	0.00194022	0.0628147	6.42768e-06	0.0443844	0.554678	1.08226e-05	0.456143	0.999559
EC number	2.4.1.247	-1.64e-07	0.49942	0.780808	9.95748e-07	0.35127	0.902929	6.27637e-07	0.00728761	0.106839	NA	NA	NA	1.52946e-07	0.456668	0.999559
EC number	3.2.1.68	-8.67e-07	0.500271	0.780808	1.52142e-06	0.236363	0.902929	8.18172e-07	0.27907	0.498094	NA	NA	NA	-6.25607e-08	0.833375	0.999559
EC number	1.8.99.2	1.6e-06	0.500374	0.780808	-5.27327e-06	0.591695	0.903995	-3.9458e-06	0.113213	0.327824	3.17043e-07	0.0828789	0.554678	-3.31629e-08	0.99289	0.999559
EC number	1.8.98.1	1e-06	0.501253	0.781369	3.38191e-06	0.240896	0.902929	-1.4387e-07	0.888618	0.933504	1.92657e-08	0.850808	0.918138	4.10279e-07	0.77922	0.999559
EC number	3.2.1.54	-2.18e-06	0.501412	0.781369	2.27864e-07	0.98466	0.996951	1.41177e-05	0.0103264	0.122601	5.15927e-07	0.39533	0.680115	-1.77109e-05	0.160549	0.999559
EC number	4.1.1.98	-2.54e-07	0.505539	0.781674	4.64977e-08	0.53316	0.902929	6.68173e-08	0.725111	0.829766	NA	NA	NA	-3.83437e-06	0.562859	0.999559
EC number	3.6.1.17	-1.03e-07	0.504588	0.781674	NA	NA	NA	7.419e-07	0.00337881	0.0780526	NA	NA	NA	7.72451e-08	0.92117	0.999559
EC number	5.1.3.21	-1.1e-08	0.503194	0.781674	NA	NA	NA	6.31146e-07	0.181256	0.408097	NA	NA	NA	-1.73128e-08	0.866543	0.999559
EC number	3.7.1.11	-5e-08	0.504379	0.781674	NA	NA	NA	-2.27046e-09	0.284393	0.500131	NA	NA	NA	-7.89475e-08	0.834121	0.999559
EC number	1.8.2.3	-3.38e-07	0.507762	0.783006	9.01528e-07	0.198088	0.902929	5.21402e-07	0.285366	0.500131	2.61538e-08	0.538846	0.738145	-3.35753e-07	0.812244	0.999559
EC number	4.1.2.21	-1.54e-06	0.507363	0.783006	1.26404e-06	0.598902	0.903995	5.39194e-06	0.00943746	0.118978	NA	NA	NA	-2.30649e-05	0.574689	0.999559
EC number	3.5.99.3	2.66e-07	0.509618	0.784846	6.11695e-08	0.542129	0.902929	1.7661e-06	0.000582001	0.0407052	-2.03658e-09	0.631007	0.808292	-2.55606e-08	0.973985	0.999559
EC number	2.3.1.202	-3.57e-07	0.510804	0.785402	1.15602e-06	0.434225	0.902929	6.93771e-07	0.643291	0.772944	-8.15206e-08	0.509893	0.727034	7.18982e-07	0.631046	0.999559
EC number	2.1.3.1	2.04e-06	0.510976	0.785402	-4.02225e-06	0.783148	0.944805	6.03314e-06	0.0681306	0.267063	5.03284e-07	0.249556	0.608781	-7.42731e-06	0.644247	0.999559
EC number	4.6.1.1	-1.91e-06	0.516787	0.785797	-3.77356e-06	0.369307	0.902929	6.51868e-06	0.0433502	0.225196	9.97459e-07	0.243278	0.608703	-6.51927e-06	0.64224	0.999559
EC number	1.5.3.1	-2.63e-07	0.516369	0.785797	-1.28575e-06	0.158353	0.902929	-5.90038e-07	0.536475	0.698897	-8.5794e-10	0.985648	0.992047	-4.43901e-06	0.285043	0.999559
EC number	2.7.2.4	5.98e-06	0.514298	0.785797	4.21781e-05	0.225455	0.902929	-2.99334e-06	0.730642	0.832418	1.5788e-06	0.238358	0.603663	7.48677e-06	0.795599	0.999559
EC number	2.1.1.198	3.69e-06	0.517528	0.785797	4.59303e-06	0.812301	0.952204	7.17012e-06	0.301751	0.500271	8.80112e-06	0.034968	0.554678	1.74431e-05	0.452999	0.999559	16S rRNA (cytidine(1402)-2'-O)-methyltransferase	Transferases; Transferring one-carbon groups; Methyltransferases
EC number	5.3.1.6	5.57e-06	0.517764	0.785797	4.63481e-06	0.832006	0.952864	4.85991e-05	0.0468235	0.22978	3.11481e-06	0.0720999	0.554678	-1.79856e-05	0.519937	0.999559
EC number	2.7.4.25	3.51e-06	0.516289	0.785797	-1.05901e-06	0.958816	0.986889	-7.38114e-06	0.30236	0.500925	6.02276e-07	0.469193	0.708751	2.99689e-06	0.864694	0.999559
EC number	3.5.4.32	-6.1e-08	0.514433	0.785797	NA	NA	NA	7.75627e-07	0.000520245	0.0402808	-4.60142e-09	0.788751	0.892628	-2.45734e-07	0.688407	0.999559
[truncated: 1,456 more rows]

## Sheet: Table_S5a
Table S5a Tuning mtry and ntree values to optimize predictive accuracy (AUC) based on 60 microbial signatures (cross-cohort or leave-one-out cross-validation)
Train Data	Test Data	ntree=100																													ntree=200
	(mtry)	6	8	10	12	14	16	18	20	22	24	26	28	30	32	34	36	38	40	42	44	46	48	50	52	54	56	58	60		6	8	10	12	14	16	18	20	22	24	26	28	30	32	34	36	38	40	42
Leave-one-out cross-validation
Pooled cohorts but test cohort-PRJEB11252	PRJEB11252	0.5599	0.5509	0.4991	0.5685	0.5561	0.5501	0.5244	0.5154	0.5522	0.4949	0.5886	0.5235	0.5505	0.5458	0.5878	0.5167	0.5385	0.5325	0.536	0.5116	0.5599	0.539	0.5163	0.5753	0.4897	0.5304	0.53	0.4914		0.5484	0.5723	0.5462	0.5073	0.5801	0.4957	0.5411	0.5642	0.5527	0.5274	0.5484	0.5625	0.5629	0.5171	0.5522	0.5176	0.506	0.5484	0.5158
Pooled cohorts but test cohort-PRJEB42304	PRJEB42304	0.5972	0.5258	0.5966	0.5655	0.5716	0.4654	0.5097	0.4685	0.5735	0.5579	0.4807	0.5364	0.4774	0.5239	0.4744	0.4799	0.5645	0.5351	0.5491	0.4909	0.4879	0.4683	0.5075	0.4873	0.4948	0.5228	0.4747	0.4807		0.5798	0.5386	0.5676	0.5758	0.4508	0.5471	0.4959	0.5358	0.5564	0.5496	0.5324	0.4677	0.5434	0.5657	0.5409	0.4973	0.4747	0.5556	0.4666
Pooled cohorts but test cohort-PRJNA268708	PRJNA268708	0.6396	0.6355	0.6025	0.6453	0.6017	0.6359	0.6246	0.6238	0.6164	0.6043	0.5894	0.5827	0.6135	0.6152	0.6187	0.6013	0.6229	0.592	0.6048	0.5995	0.6129	0.61	0.5989	0.5884	0.6005	0.5907	0.5991	0.6025		0.6328	0.6275	0.6151	0.6224	0.6135	0.6184	0.6197	0.6263	0.5989	0.6139	0.6034	0.5996	0.6069	0.6242	0.6232	0.6216	0.6167	0.6121	0.6037
Pooled cohorts but test cohort-PRJNA373876	PRJNA373876	0.6766	0.6069	0.654	0.6712	0.6712	0.5951	0.6259	0.6313	0.6902	0.6214	0.6739	0.6069	0.6793	0.6114	0.5652	0.6268	0.5652	0.5571	0.6377	0.4402	0.5507	0.6114	0.6422	0.4094	0.6087	0.6268	0.6531	0.6087		0.6893	0.6486	0.6504	0.6821	0.6377	0.5824	0.6422	0.6612	0.6812	0.6168	0.6467	0.5879	0.654	0.6458	0.5942	0.4384	0.5888	0.5924	0.644
Pooled cohorts but test cohort-PRJNA391149	PRJNA391149	0.5289	0.5274	0.4689	0.5496	0.4859	0.5481	0.4585	0.5533	0.5696	0.5259	0.5756	0.5956	0.5452	0.5415	0.5644	0.5526	0.4807	0.5985	0.7044	0.6089	0.4963	0.5978	0.4733	0.5615	0.6341	0.5978	0.44	0.5674		0.5156	0.5422	0.577	0.5015	0.5022	0.5393	0.4741	0.5407	0.5281	0.5474	0.5363	0.5437	0.5393	0.5748	0.5319	0.5607	0.5541	0.5637	0.5978
Pooled cohorts but test cohort-PRJNA46339	PRJNA46339	0.5711	0.5652	0.5356	0.5711	0.5543	0.5629	0.527	0.5941	0.5733	0.5837	0.5728	0.5631	0.562	0.582	0.5924	0.5559	0.5599	0.5312	0.5563	0.5568	0.5587	0.538	0.5734	0.5626	0.5419	0.5898	0.5541	0.5589		0.5707	0.5662	0.5461	0.5747	0.5614	0.5588	0.5347	0.5953	0.5722	0.5846	0.5812	0.5673	0.577	0.5651	0.5775	0.5714	0.5761	0.5446	0.5637
Pooled cohorts but test cohort-PRJNA475187	PRJNA475187	0.55	0.575	0.54	0.68	0.52	0.5075	0.605	0.605	0.62	0.455	0.66	0.415	0.6075	0.58	0.5625	0.6225	0.615	0.5475	0.7025	0.65	0.6125	0.6175	0.635	0.595	0.6275	0.605	0.62	0.57		0.5625	0.575	0.555	0.6	0.6125	0.5875	0.605	0.6225	0.6225	0.575	0.655	0.63	0.595	0.5575	0.5775	0.595	0.6175	0.5975	0.68
Pooled cohorts but test cohort-PRJNA541075	PRJNA541075	0.6607	0.7083	0.8155	0.7202	0.7738	0.756	0.8095	0.8155	0.7381	0.7143	0.6667	0.6488	0.744	0.6786	0.7619	0.7917	0.8036	0.7262	0.8274	0.8095	0.7738	0.6964	0.8631	0.7738	0.7143	0.75	0.6964	0.7262		0.6548	0.75	0.7619	0.744	0.8155	0.7976	0.756	0.8155	0.7857	0.7381	0.6845	0.7083	0.7262	0.7321	0.8095	0.7976	0.7857	0.7917	0.8095
Pooled cohorts but test cohort-PRJNA541572	PRJNA541572	0.5064	0.5183	0.5626	0.5562	0.5199	0.4753	0.5415	0.5318	0.5496	0.5778	0.5439	0.5496	0.546	0.5133	0.538	0.5562	0.5268	0.5358	0.4988	0.4805	0.5508	0.5399	0.5548	0.5427	0.5581	0.551	0.5389	0.5185		0.523	0.5214	0.556	0.5534	0.5342	0.5294	0.557	0.5382	0.5501	0.5655	0.5567	0.5354	0.5346	0.5325	0.5458	0.5377	0.5349	0.5543	0.5323
Pooled cohorts but test cohort-PRJNA544721	PRJNA544721	0.7462	0.7183	0.7376	0.7504	0.7024	0.706	0.7296	0.7524	0.7348	0.7446	0.7503	0.7652	0.7537	0.7143	0.7472	0.7408	0.7012	0.7642	0.7255	0.7261	0.7221	0.7219	0.7182	0.6974	0.7129	0.6995	0.7129	0.7641		0.7558	0.7371	0.7666	0.7572	0.7233	0.7457	0.7363	0.7415	0.7526	0.7248	0.7534	0.7583	0.7392	0.737	0.7466	0.7166	0.7301	0.7591	0.722
Pooled cohorts but test cohort-PRJNA566284	PRJNA566284	0.9143	0.9881	0.9024	0.8952	0.9262	0.8548	0.9357	0.8738	0.9024	0.9429	0.8619	0.8524	0.9071	0.9071	0.9286	0.9	0.8714	0.9762	0.9048	0.9833	0.8976	0.9048	0.9357	0.969	0.9476	0.9286	0.9143	0.9214		0.981	1	0.9476	0.9452	0.9452	0.9095	0.9381	0.9571	0.9381	0.9286	0.9405	0.9024	0.981	0.9357	0.9167	0.9119	0.95	0.9714	0.9571
Pooled cohorts but test cohort-PRJNA589202	PRJNA589202	0.5885	0.6059	0.6121	0.5689	0.5904	0.5555	0.5854	0.595	0.5823	0.5678	0.5549	0.5685	0.5737	0.5886	0.5533	0.548	0.5818	0.5379	0.5487	0.5353	0.5241	0.559	0.5791	0.5469	0.5384	0.5212	0.559	0.5659		0.6138	0.5697	0.6223	0.4366	0.5759	0.5795	0.5958	0.6019	0.5925	0.5893	0.564	0.5896	0.5705	0.5806	0.5445	0.5542	0.5611	0.5571	0.5482
Pooled cohorts but test cohort-PRJCA002555	PRJCA002555	0.54	0.55	0.5275	0.64	0.7175	0.6175	0.5825	0.5275	0.65	0.5225	0.565	0.6325	0.515	0.65	0.5875	0.5325	0.665	0.6775	0.64	0.6325	0.6075	0.745	0.6225	0.595	0.6525	0.6325	0.685	0.5775		0.545	0.5525	0.53	0.6175	0.6525	0.6025	0.565	0.615	0.62	0.5525	0.5475	0.6425	0.6475	0.5975	0.635	0.57	0.665	0.6775	0.64
Cross-cohort cross-validation
PRJEB11252 within cohort: 60% train data, 40% test data	PRJEB11252	0.6595	0.5167	0.5262	0.55	0.6571	0.6762	0.6762	0.719	0.6	0.5857	0.6452	0.6524	0.6429	0.7405	0.6405	0.6714	0.6167	0.6333	0.7119	0.6643	0.7262	0.7381	0.7405	0.6905	0.6357	0.5976	0.6667	0.7452		0.6619	0.5786	0.5619	0.5405	0.6667	0.7143	0.6619	0.6357	0.619	0.6405	0.6357	0.681	0.6381	0.7333	0.6548	0.681	0.6333	0.6143	0.6976
PRJEB11252	PRJEB42304	0.6643	0.6598	0.5759	0.6767	0.5066	0.5547	0.612	0.6233	0.6509	0.5756	0.6423	0.6199	0.5827	0.554	0.5559	0.6204	0.6459	0.6197	0.5867	0.6606	0.5988	0.5666	0.5514	0.5604	0.4823	0.6262	0.5455	0.5905		0.6648	0.6771	0.5891	0.6745	0.5841	0.6329	0.6102	0.5991	0.6522	0.5955	0.6263	0.6216	0.5593	0.5725	0.5382	0.6199	0.6296	0.5915	0.6248
PRJEB11252	PRJNA268708	0.6373	0.6464	0.537	0.6331	0.561	0.5957	0.6114	0.5896	0.5798	0.5894	0.5548	0.5709	0.5623	0.5637	0.5666	0.5613	0.597	0.6202	0.566	0.6317	0.5888	0.5287	0.6134	0.602	0.4939	0.6054	0.5534	0.5941		0.6189	0.6363	0.5935	0.6493	0.6184	0.5961	0.6089	0.5941	0.5842	0.6246	0.5842	0.5851	0.5639	0.5792	0.5559	0.614	0.6003	0.6097	0.594
PRJEB11252	PRJNA373876	0.4592	0.5525	0.5127	0.529	0.49	0.5272	0.4755	0.519	0.5308	0.5	0.558	0.5136	0.5263	0.5317	0.5072	0.5236	0.5344	0.4991	0.5553	0.5245	0.4946	0.5154	0.5027	0.5091	0.5426	0.5199	0.5389	0.5054		0.5725	0.4737	0.4946	0.5589	0.5172	0.4909	0.5009	0.5036	0.5553	0.5045	0.4764	0.5027	0.4955	0.5335	0.5199	0.5299	0.4855	0.5036	0.5344
PRJEB11252	PRJNA391149	0.5644	0.6326	0.6037	0.5993	0.5815	0.5807	0.5541	0.52	0.5348	0.5741	0.6237	0.543	0.6059	0.6474	0.6156	0.5733	0.62	0.5815	0.5511	0.4074	0.5259	0.42	0.5963	0.5622	0.6059	0.54	0.4889	0.4252		0.4622	0.6215	0.6015	0.5726	0.58	0.5881	0.5481	0.5489	0.5844	0.5763	0.6259	0.5548	0.6141	0.6059	0.5704	0.6074	0.4474	0.5874	0.5763
PRJEB11252	PRJNA46339	0.5685	0.5417	0.5611	0.5468	0.5807	0.5735	0.5916	0.5751	0.5584	0.586	0.584	0.5881	0.5792	0.5634	0.5578	0.586	0.5755	0.5736	0.5794	0.5788	0.5824	0.5658	0.5934	0.5644	0.582	0.569	0.5693	0.577		0.5739	0.5712	0.5786	0.5456	0.5725	0.5708	0.5864	0.5775	0.5699	0.5803	0.583	0.5798	0.578	0.5719	0.562	0.575	0.5853	0.5805	0.5778
PRJEB11252	PRJNA475187	0.62	0.7475	0.7425	0.715	0.7375	0.7675	0.7275	0.665	0.78	0.715	0.7625	0.7225	0.695	0.7575	0.695	0.7025	0.6675	0.66	0.7825	0.74	0.7325	0.7325	0.6775	0.72	0.76	0.72	0.725	0.7475		0.6775	0.7275	0.7475	0.7675	0.7175	0.735	0.7375	0.7225	0.8	0.7325	0.745	0.77	0.6975	0.7375	0.7625	0.7675	0.6975	0.69	0.75
PRJEB11252	PRJNA541075	0.8214	0.8155	0.6964	0.7083	0.744	0.7024	0.8452	0.7679	0.7679	0.7262	0.8095	0.6845	0.8155	0.7321	0.8333	0.7798	0.75	0.6845	0.7321	0.7976	0.8274	0.7381	0.7798	0.6786	0.75	0.8571	0.5476	0.7083		0.8095	0.7202	0.7202	0.8036	0.7917	0.7321	0.7738	0.869	0.75	0.7381	0.7738	0.7262	0.7976	0.7738	0.8274	0.7619	0.756	0.7262	0.7619
PRJEB11252	PRJNA541572	0.6011	0.5603	0.4706	0.4445	0.5762	0.5802	0.5788	0.5643	0.4611	0.6111	0.585	0.4853	0.4374	0.4737	0.4976	0.4756	0.5634	0.4786	0.518	0.6137	0.565	0.6374	0.5861	0.4646	0.5228	0.4312	0.5672	0.5721		0.5925	0.5888	0.5705	0.571	0.5591	0.5925	0.6144	0.5873	0.4801	0.593	0.5845	0.551	0.5574	0.4848	0.5441	0.4729	0.5762	0.5432	0.4753
PRJEB11252	PRJNA544721	0.6711	0.6243	0.5403	0.6408	0.605	0.5422	0.6556	0.5958	0.5629	0.5703	0.5809	0.5356	0.5925	0.5403	0.4648	0.538	0.5468	0.5007	0.5061	0.5869	0.5564	0.512	0.5536	0.5276	0.5659	0.5356	0.5649	0.5014		0.6485	0.6579	0.5933	0.6575	0.5948	0.5806	0.6213	0.5965	0.5674	0.5791	0.5933	0.4702	0.5732	0.5452	0.5363	0.5506	0.545	0.4926	0.53
PRJEB11252	PRJNA566284	0.6952	0.6	0.681	0.7929	0.6929	0.6095	0.7262	0.8357	0.5976	0.5667	0.6071	0.7071	0.5262	0.5667	0.6595	0.7619	0.7119	0.681	0.4952	0.6619	0.6929	0.519	0.6738	0.7024	0.4429	0.7429	0.5619	0.4429		0.8095	0.669	0.6548	0.8095	0.719	0.6619	0.7333	0.6476	0.5952	0.5405	0.6095	0.6167	0.4571	0.6452	0.4929	0.6476	0.6976	0.6238	0.6
PRJEB11252	PRJNA589202	0.6247	0.5956	0.5737	0.5912	0.5626	0.5758	0.5694	0.5423	0.4785	0.4702	0.571	0.5253	0.582	0.4854	0.4729	0.4716	0.5668	0.5748	0.5165	0.596	0.4648	0.4882	0.5657	0.4894	0.5308	0.5718	0.5449	0.5354		0.6031	0.6075	0.5657	0.5981	0.5591	0.5656	0.561	0.54	0.5518	0.562	0.5645	0.5446	0.571	0.4797	0.487	0.449	0.5482	0.5728	0.4973
PRJEB11252	PRJCA002555	0.7825	0.4925	0.8175	0.7425	0.7825	0.835	0.77	0.8225	0.7575	0.76	0.9	0.78	0.8275	0.77	0.83	0.82	0.89	0.77	0.8125	0.8325	0.6925	0.805	0.8475	0.9	0.83	0.8425	0.775	0.85		0.725	0.6125	0.7925	0.76	0.8225	0.8675	0.8025	0.83	0.78	0.8525	0.85	0.785	0.825	0.835	0.91	0.8675	0.85	0.85	0.8675
PRJEB42304	PRJEB11252	0.5736	0.5051	0.506	0.4799	0.5334	0.4902	0.5501	0.5248	0.491	0.464	0.5274	0.4769	0.485	0.4966	0.5274	0.5321	0.5488	0.5261	0.497	0.4949	0.4632	0.4966	0.5039	0.4983	0.509	0.4786	0.5167	0.5291		0.5732	0.473	0.527	0.4756	0.5407	0.5257	0.4829	0.5128	0.5501	0.4829	0.4867	0.5193	0.4919	0.5244	0.5051	0.4902	0.5073	0.5034	0.5201
PRJEB42304 within cohort: 60% train data, 40% test data	PRJEB42304	0.7732	0.7357	0.7744	0.7494	0.7643	0.7381	0.7655	0.7339	0.7375	0.7149	0.7417	0.7315	0.7381	0.7702	0.7482	0.7256	0.7595	0.7345	0.7452	0.7512	0.7232	0.7286	0.7375	0.7333	0.7202	0.7286	0.7601	0.7119		0.7577	0.731	0.744	0.7452	0.7446	0.7429	0.7571	0.747	0.7577	0.7155	0.7357	0.7333	0.7518	0.7565	0.7589	0.7256	0.7494	0.7321	0.7357
PRJEB42304	PRJNA268708	0.646	0.6233	0.6251	0.6296	0.6353	0.6223	0.6282	0.6306	0.6404	0.6293	0.6174	0.6318	0.6352	0.6431	0.6298	0.6292	0.6203	0.6111	0.6291	0.6388	0.6137	0.6486	0.6279	0.6524	0.6409	0.6317	0.645	0.6289		0.6373	0.6311	0.6353	0.6238	0.6417	0.6222	0.632	0.625	0.6386	0.637	0.6109	0.6302	0.6394	0.6414	0.629	0.6386	0.6291	0.6211	0.6325
PRJEB42304	PRJNA373876	0.5453	0.5707	0.5607	0.5399	0.5308	0.5634	0.5371	0.4665	0.5824	0.5371	0.5562	0.6422	0.5507	0.6005	0.5752	0.5652	0.625	0.5743	0.596	0.596	0.6486	0.5679	0.6042	0.5507	0.5571	0.5643	0.5752	0.5697		0.5299	0.5824	0.5362	0.5408	0.5426	0.5743	0.5743	0.5453	0.5525	0.5326	0.596	0.6232	0.5752	0.6105	0.5951	0.5589	0.6196	0.5933	0.6005
PRJEB42304	PRJNA391149	0.6274	0.6481	0.6037	0.6756	0.58	0.6267	0.563	0.6281	0.6533	0.5844	0.6844	0.6237	0.7156	0.577	0.5726	0.6207	0.6096	0.6852	0.6185	0.6319	0.6593	0.5748	0.6667	0.4637	0.6519	0.6215	0.5874	0.6141		0.6341	0.6193	0.6407	0.6941	0.5874	0.6578	0.6341	0.64	0.6763	0.5911	0.6985	0.6015	0.7081	0.6185	0.6081	0.6185	0.6074	0.6785	0.6556
PRJEB42304	PRJNA46339	0.5376	0.5157	0.5664	0.548	0.5675	0.5495	0.5534	0.5569	0.5619	0.5868	0.5767	0.529	0.5358	0.5309	0.5492	0.5538	0.564	0.5562	0.5496	0.5385	0.5585	0.5547	0.5681	0.5493	0.5655	0.5539	0.5366	0.5566		0.5494	0.539	0.5819	0.5533	0.5672	0.5481	0.5657	0.5528	0.5639	0.57	0.5628	0.5385	0.5487	0.5467	0.5544	0.5477	0.5629	0.5488	0.55
PRJEB42304	PRJNA475187	0.6275	0.5625	0.625	0.51	0.59	0.59	0.55	0.5025	0.52	0.5975	0.5	0.535	0.4975	0.495	0.5225	0.4975	0.48	0.505	0.5325	0.5375	0.485	0.465	0.495	0.4625	0.48	0.5125	0.495	0.5675		0.5575	0.5875	0.5875	0.505	0.52	0.57	0.545	0.4925	0.5375	0.565	0.4975	0.5175	0.4925	0.5125	0.535	0.48	0.5	0.48	0.4975
PRJEB42304	PRJNA541075	0.6429	0.4048	0.6429	0.6071	0.6548	0.631	0.7381	0.7202	0.7262	0.625	0.6607	0.6548	0.7083	0.7202	0.7083	0.6726	0.631	0.7619	0.6786	0.6548	0.6548	0.756	0.6845	0.7917	0.7321	0.7738	0.6845	0.631		0.619	0.6131	0.5893	0.6071	0.6369	0.6548	0.6488	0.7202	0.6726	0.6607	0.6548	0.6667	0.7321	0.7202	0.6845	0.6905	0.7083	0.7083	0.6548
PRJEB42304	PRJNA541572	0.472	0.49	0.4832	0.4891	0.4808	0.5209	0.5327	0.5323	0.5017	0.5216	0.5197	0.5237	0.504	0.505	0.5104	0.4976	0.5349	0.5247	0.5178	0.504	0.5164	0.4748	0.5183	0.5047	0.5166	0.4912	0.5323	0.5128		0.4891	0.5273	0.4943	0.4888	0.4924	0.4903	0.5432	0.515	0.4998	0.5228	0.4988	0.5233	0.5109	0.5078	0.5166	0.4803	0.5202	0.5209	0.5059
PRJEB42304	PRJNA544721	0.6949	0.6665	0.7032	0.6966	0.6912	0.6631	0.694	0.6803	0.6618	0.6619	0.679	0.688	0.7021	0.6611	0.6782	0.7012	0.6887	0.6377	0.6752	0.6623	0.6618	0.6778	0.7018	0.6752	0.6753	0.6958	0.6866	0.6774		0.6972	0.6921	0.692	0.693	0.7027	0.6882	0.6894	0.6929	0.6797	0.6569	0.6767	0.6822	0.6959	0.666	0.6985	0.697	0.6986	0.6694	0.6847
PRJEB42304	PRJNA566284	0.8595	0.8405	0.9405	0.8905	0.8905	0.9095	0.8905	0.8357	0.9405	0.8881	0.8738	0.881	0.8619	0.9286	0.9071	0.8738	0.9	0.8667	0.8429	0.8238	0.869	0.8929	0.8548	0.9238	0.85	0.8952	0.8952	0.9167		0.8952	0.9024	0.9476	0.9381	0.9095	0.9095	0.8857	0.9286	0.931	0.9119	0.9048	0.9048	0.8833	0.8976	0.9238	0.8762	0.9048	0.8905	0.8738
PRJEB42304	PRJNA589202	0.6523	0.5887	0.6015	0.625	0.5905	0.5844	0.5873	0.559	0.5931	0.5912	0.5682	0.5709	0.6021	0.551	0.5455	0.5762	0.5724	0.5387	0.5617	0.5417	0.536	0.5517	0.5662	0.5695	0.5457	0.5584	0.5226	0.5364		0.6473	0.5959	0.5833	0.6223	0.5913	0.566	0.5758	0.5675	0.5774	0.5728	0.5652	0.5735	0.5783	0.5449	0.5449	0.5629	0.5515	0.556	0.5645
PRJEB42304	PRJCA002555	0.5325	0.495	0.5675	0.5325	0.545	0.515	0.5625	0.4725	0.445	0.595	0.525	0.53	0.52	0.5425	0.5675	0.55	0.625	0.545	0.55	0.49	0.57	0.5425	0.5325	0.515	0.485	0.4725	0.5625	0.4875		0.545	0.485	0.5	0.5575	0.505	0.4875	0.5175	0.4375	0.565	0.5625	0.5475	0.51	0.535	0.5175	0.53	0.465	0.575	0.4825	0.5575
PRJNA268708	PRJEB11252	0.5681	0.5497	0.6057	0.5997	0.5197	0.6122	0.5565	0.4593	0.6104	0.589	0.5685	0.4876	0.5137	0.5676	0.6087	0.6109	0.5368	0.4251	0.5852	0.5848	0.5839	0.4422	0.5779	0.4949	0.5972	0.5826	0.5612	0.5604		0.5938	0.4675	0.5681	0.5681	0.4717	0.4516	0.5475	0.5629	0.6023	0.5582	0.4422	0.4589	0.5522	0.4405	0.5796	0.5668	0.4542	0.5929	0.5805
PRJNA268708	PRJEB42304	0.6082	0.5449	0.5854	0.6066	0.6096	0.5802	0.5508	0.5877	0.5769	0.5661	0.4942	0.556	0.5356	0.5233	0.5615	0.5682	0.5806	0.5703	0.5423	0.5405	0.5355	0.5411	0.5605	0.5791	0.5394	0.5483	0.5176	0.5893		0.5897	0.5628	0.5749	0.582	0.591	0.6058	0.5654	0.5799	0.5625	0.5675	0.5413	0.5595	0.548	0.5544	0.5563	0.5631	0.5607	0.5704	0.5557
PRJNA268708 within cohort: 60% train data, 40% test data	PRJNA268708	0.6766	0.6969	0.6566	0.7023	0.6742	0.6782	0.7034	0.6616	0.6793	0.698	0.6737	0.6668	0.6843	0.6591	0.6715	0.6622	0.6867	0.6724	0.6641	0.6476	0.6391	0.6133	0.6528	0.6542	0.6697	0.6764	0.642	0.649		0.685	0.6978	0.6732	0.7081	0.696	0.6795	0.698	0.6623	0.6805	0.6841	0.6751	0.676	0.6912	0.6497	0.6625	0.6438	0.6787	0.6605	0.6582
PRJNA268708	PRJNA373876	0.5879	0.5806	0.5172	0.5725	0.5806	0.5752	0.5969	0.6069	0.5063	0.6304	0.5806	0.6368	0.6087	0.5969	0.5851	0.6667	0.6205	0.6205	0.6313	0.6033	0.6486	0.6205	0.6449	0.5951	0.596	0.6087	0.6178	0.6341		0.5317	0.558	0.5172	0.5942	0.5842	0.5851	0.625	0.5888	0.6078	0.6051	0.5788	0.6042	0.5924	0.6241	0.625	0.6069	0.6205	0.6386	0.6585
PRJNA268708	PRJNA391149	0.6467	0.6133	0.5652	0.4548	0.6163	0.6081	0.5704	0.5052	0.5926	0.6207	0.6311	0.5452	0.5511	0.5541	0.5763	0.5119	0.5222	0.5489	0.557	0.5452	0.543	0.56	0.5807	0.563	0.537	0.5919	0.5385	0.5356		0.6652	0.6007	0.5904	0.6074	0.6037	0.64	0.5593	0.5526	0.6044	0.6178	0.5711	0.5593	0.5215	0.5815	0.5711	0.4741	0.5274	0.5237	0.5652
PRJNA268708	PRJNA46339	0.5209	0.507	0.4907	0.5007	0.4965	0.4911	0.4992	0.4772	0.516	0.4955	0.5013	0.5066	0.4835	0.4934	0.4874	0.5364	0.5123	0.5129	0.5297	0.4942	0.4835	0.5201	0.4735	0.5071	0.5064	0.5093	0.4908	0.5066		0.507	0.5003	0.5009	0.4944	0.494	0.4813	0.4978	0.4925	0.4928	0.5113	0.5078	0.5013	0.517	0.5092	0.5033	0.5171	0.5177	0.5086	0.5253
PRJNA268708	PRJNA475187	0.47	0.635	0.6375	0.715	0.66	0.695	0.6725	0.6325	0.715	0.6875	0.705	0.675	0.6925	0.7375	0.665	0.665	0.7425	0.67	0.685	0.7475	0.7275	0.715	0.695	0.705	0.7075	0.725	0.725	0.76		0.475	0.43	0.585	0.7225	0.6525	0.715	0.71	0.6125	0.7025	0.65	0.72	0.7025	0.735	0.7475	0.71	0.72	0.7125	0.7425	0.7325
PRJNA268708	PRJNA541075	0.8333	0.8393	0.8929	0.8988	0.8869	0.9167	0.8929	0.9583	0.9107	0.869	0.9464	0.9524	0.9107	0.9405	0.9524	0.9464	0.9524	0.9643	0.9524	0.9226	0.994	0.9107	0.9345	0.9226	0.9524	0.8988	0.9643	0.9821		0.8631	0.869	0.8988	0.9524	0.9286	0.9167	0.9107	0.9583	0.9226	0.8988	0.9405	0.9286	0.9405	0.9643	0.9524	0.9464	0.9405	0.9643	0.9643
PRJNA268708	PRJNA541572	0.6187	0.4608	0.6077	0.5852	0.6208	0.5759	0.4274	0.6058	0.6438	0.6118	0.6348	0.6115	0.6421	0.6028	0.6032	0.6099	0.6206	0.6407	0.6338	0.6208	0.6367	0.6647	0.6068	0.6742	0.6206	0.6334	0.6467	0.6376		0.5959	0.4542	0.6094	0.6099	0.6208	0.5909	0.6018	0.645	0.6462	0.6213	0.627	0.6213	0.644	0.6122	0.645	0.6291	0.6103	0.6452	0.6236
PRJNA268708	PRJNA544721	0.7027	0.6928	0.7302	0.6801	0.6765	0.7422	0.673	0.7404	0.6848	0.7055	0.6856	0.6843	0.6295	0.6855	0.6963	0.6682	0.6774	0.6492	0.6494	0.6844	0.637	0.6549	0.6553	0.6638	0.6388	0.6391	0.6368	0.7201		0.7242	0.7148	0.7121	0.72	0.709	0.7302	0.7243	0.7137	0.6817	0.7113	0.6947	0.6924	0.6498	0.6799	0.6951	0.678	0.6631	0.6788	0.6935
PRJNA268708	PRJNA566284	0.6524	0.5762	0.5262	0.4857	0.4762	0.5571	0.5643	0.6714	0.681	0.669	0.581	0.5476	0.6286	0.7357	0.8286	0.6714	0.731	0.6762	0.7738	0.7167	0.6786	0.7738	0.5571	0.6381	0.7333	0.8548	0.7762	0.6405		0.5286	0.6143	0.4833	0.4905	0.5905	0.519	0.55	0.5952	0.7095	0.6333	0.6548	0.6095	0.581	0.7095	0.8262	0.631	0.6286	0.7786	0.7024
PRJNA268708	PRJNA589202	0.6046	0.6182	0.5663	0.4765	0.4696	0.5179	0.5388	0.5544	0.4723	0.5176	0.528	0.5231	0.5242	0.4999	0.5026	0.487	0.5032	0.4931	0.487	0.5022	0.5277	0.5212	0.4889	0.5475	0.5285	0.5522	0.5057	0.5198		0.619	0.6035	0.5754	0.5376	0.5487	0.544	0.4677	0.5322	0.4832	0.4931	0.5267	0.4888	0.4966	0.5107	0.4924	0.4682	0.5103	0.5272	0.517
PRJNA268708	PRJCA002555	0.645	0.3975	0.53	0.655	0.715	0.6075	0.655	0.3925	0.6125	0.4175	0.5575	0.65	0.6425	0.3825	0.6275	0.4	0.6875	0.685	0.69	0.6575	0.685	0.7175	0.625	0.6375	0.6925	0.6675	0.6575	0.635		0.675	0.6225	0.6075	0.3575	0.75	0.42	0.6425	0.405	0.36	0.61	0.6375	0.6625	0.645	0.6475	0.61	0.4	0.685	0.695	0.6525
PRJNA373876	PRJEB11252	0.5325	0.5287	0.4893	0.5681	0.5993	0.5283	0.5184	0.5685	0.5411	0.5385	0.5544	0.5454	0.4949	0.5856	0.5308	0.5304	0.5368	0.515	0.5201	0.542	0.5441	0.5664	0.5646	0.5771	0.5402	0.5428	0.6045	0.5848		0.5629	0.5163	0.5364	0.5711	0.5629	0.5621	0.5158	0.536	0.5398	0.5411	0.5681	0.5621	0.5394	0.5514	0.536	0.5484	0.5608	0.5283	0.5201
PRJNA373876	PRJEB42304	0.5755	0.5501	0.5725	0.6058	0.5568	0.5613	0.5687	0.5774	0.5489	0.5809	0.573	0.5615	0.5677	0.5548	0.5865	0.5306	0.5743	0.5408	0.5679	0.5688	0.6033	0.571	0.552	0.5698	0.5505	0.5957	0.5731	0.5786		0.5594	0.5713	0.5611	0.5793	0.548	0.5529	0.5509	0.5676	0.5358	0.5573	0.5448	0.5713	0.5709	0.5524	0.5592	0.5416	0.5811	0.558	0.5544
PRJNA373876	PRJNA268708	0.5696	0.5958	0.5704	0.5633	0.5586	0.5645	0.5598	0.5819	0.5604	0.5825	0.58	0.5727	0.5773	0.5782	0.6057	0.5697	0.6068	0.5795	0.5962	0.5942	0.5931	0.5828	0.5915	0.592	0.5992	0.605	0.5786	0.5934		0.5401	0.5825	0.575	0.5639	0.5667	0.5536	0.5734	0.5764	0.579	0.5789	0.5712	0.5776	0.5768	0.5689	0.5804	0.5718	0.5976	0.5901	0.5916
PRJNA373876 within cohort: 60% train data, 40% test data	PRJNA373876	0.5966	0.6818	0.5511	0.5625	0.392	0.5114	0.6136	0.5	0.5057	0.6705	0.6193	0.5	0.517	0.5682	0.5057	0.5682	0.5739	0.6477	0.5284	0.4318	0.4716	0.4943	0.4659	0.5966	0.5398	0.5568	0.517	0.4545		0.5114	0.6364	0.5114	0.5227	0.4261	0.5511	0.5114	0.4602	0.5057	0.5739	0.6023	0.5568	0.5568	0.5511	0.5057	0.5455	0.4886	0.5568	0.5057
PRJNA373876	PRJNA391149	0.68	0.6941	0.64	0.6844	0.6504	0.6415	0.6593	0.6096	0.6222	0.6489	0.6111	0.6585	0.6141	0.6563	0.6681	0.623	0.6067	0.6126	0.6356	0.4422	0.6274	0.5993	0.6452	0.6348	0.5948	0.5785	0.6215	0.5978		0.6756	0.7215	0.6289	0.6844	0.6548	0.6156	0.6504	0.6067	0.6222	0.6333	0.623	0.6363	0.6037	0.6489	0.6607	0.6052	0.6541	0.6415	0.6437
PRJNA373876	PRJNA46339	0.5775	0.5803	0.581	0.5941	0.5879	0.5741	0.5879	0.581	0.6106	0.5659	0.6211	0.5809	0.5797	0.5948	0.5674	0.5943	0.6118	0.5826	0.5941	0.5716	0.5871	0.5994	0.5993	0.5981	0.5946	0.5974	0.6123	0.6165		0.5861	0.5841	0.5949	0.6013	0.5908	0.5848	0.5855	0.5802	0.6055	0.5839	0.6084	0.5823	0.5862	0.6016	0.584	0.5933	0.6015	0.5809	0.6027
PRJNA373876	PRJNA475187	0.515	0.51	0.49	0.5575	0.585	0.4625	0.57	0.555	0.5875	0.515	0.6075	0.4975	0.5575	0.49	0.5025	0.57	0.5025	0.5625	0.535	0.5725	0.53	0.5275	0.535	0.525	0.43	0.53	0.5725	0.5825		0.515	0.5	0.5925	0.5275	0.575	0.565	0.555	0.5375	0.5825	0.505	0.5675	0.495	0.535	0.55	0.5475	0.56	0.5375	0.53	0.525
PRJNA373876	PRJNA541075	0.5238	0.4821	0.5774	0.6012	0.4881	0.5298	0.5595	0.494	0.5833	0.6786	0.625	0.5714	0.744	0.6786	0.6548	0.5536	0.3988	0.6548	0.6012	0.5119	0.5595	0.6726	0.6012	0.625	0.6964	0.6369	0.506	0.6369		0.4821	0.5	0.5774	0.6012	0.4226	0.5	0.631	0.5893	0.625	0.6726	0.625	0.5952	0.6548	0.6726	0.6964	0.6548	0.4048	0.6548	0.6786
PRJNA373876	PRJNA541572	0.4753	0.5496	0.5024	0.5266	0.5446	0.4869	0.4801	0.5432	0.5285	0.5173	0.5017	0.5185	0.467	0.5287	0.5237	0.5095	0.4824	0.486	0.4706	0.5285	0.4703	0.5164	0.5045	0.4912	0.4824	0.4616	0.471	0.5119		0.5095	0.5498	0.4872	0.4993	0.5138	0.4865	0.5166	0.5363	0.4877	0.5161	0.4981	0.5183	0.4829	0.5183	0.5133	0.4945	0.4808	0.5126	0.5292
PRJNA373876	PRJNA544721	0.6399	0.6219	0.6278	0.6228	0.6508	0.6142	0.6548	0.6358	0.6733	0.6728	0.688	0.65	0.6568	0.6981	0.6331	0.6487	0.6389	0.6617	0.6705	0.6668	0.6646	0.6979	0.6761	0.6879	0.6834	0.656	0.6425	0.6702		0.6464	0.6322	0.622	0.6343	0.6527	0.6174	0.6619	0.6351	0.669	0.6759	0.6836	0.6518	0.6534	0.6741	0.6361	0.6729	0.6491	0.6717	0.6755
PRJNA373876	PRJNA566284	0.5881	0.6071	0.581	0.4952	0.619	0.5714	0.5524	0.6381	0.4976	0.6524	0.5429	0.669	0.5738	0.6548	0.6905	0.6929	0.6262	0.5548	0.4714	0.6571	0.4738	0.6714	0.4405	0.6667	0.6143	0.669	0.6714	0.6619		0.6357	0.6381	0.5167	0.5452	0.5262	0.6095	0.569	0.6524	0.6119	0.6286	0.6095	0.6619	0.5071	0.6595	0.6857	0.7143	0.6262	0.6357	0.6262
PRJNA373876	PRJNA589202	0.5818	0.5785	0.6112	0.6525	0.6289	0.5875	0.6476	0.6093	0.6247	0.6065	0.6261	0.6131	0.5931	0.625	0.6032	0.5721	0.6288	0.6299	0.6316	0.6274	0.5938	0.6132	0.6416	0.6418	0.6213	0.5971	0.6019	0.5802		0.5867	0.5925	0.6097	0.6411	0.6088	0.5778	0.6282	0.5856	0.6078	0.6086	0.6353	0.5985	0.6051	0.6136	0.5873	0.5836	0.6174	0.6146	0.6218
PRJNA373876	PRJCA002555	0.5425	0.61	0.635	0.595	0.5525	0.5975	0.575	0.5675	0.5675	0.575	0.5725	0.6375	0.5875	0.5525	0.5975	0.5375	0.5475	0.585	0.63	0.565	0.53	0.64	0.4975	0.545	0.6325	0.59	0.5575	0.58		0.595	0.5625	0.585	0.5725	0.565	0.6225	0.5975	0.5825	0.5775	0.625	0.59	0.65	0.6275	0.565	0.555	0.5625	0.5625	0.59	0.605
PRJNA391149	PRJEB11252	0.5056	0.47	0.4623	0.4936	0.5762	0.5017	0.4782	0.5848	0.4448	0.5004	0.4923	0.5578	0.4795	0.4414	0.4833	0.5051	0.473	0.5274	0.5	0.5668	0.5253	0.4628	0.473	0.506	0.5753	0.5128	0.5283	0.506		0.5308	0.4512	0.5501	0.4795	0.4696	0.5047	0.5081	0.4623	0.4658	0.4949	0.5197	0.4551	0.5056	0.4773	0.539	0.5133	0.494	0.5133	0.4991
PRJNA391149	PRJEB42304	0.5588	0.5792	0.5455	0.5249	0.5499	0.5563	0.5353	0.5305	0.589	0.4742	0.5349	0.5411	0.5308	0.5346	0.5341	0.5345	0.5831	0.53	0.5171	0.5331	0.5519	0.5725	0.531	0.541	0.5065	0.5174	0.5516	0.5205		0.5737	0.5801	0.5417	0.5239	0.5523	0.5737	0.5422	0.5431	0.5595	0.526	0.541	0.5345	0.546	0.5137	0.5369	0.5458	0.5658	0.5155	0.5317
PRJNA391149	PRJNA268708	0.5713	0.5824	0.5895	0.572	0.5722	0.6133	0.5846	0.595	0.6257	0.6095	0.6043	0.6037	0.6182	0.6095	0.6099	0.6111	0.6167	0.6193	0.6057	0.5888	0.6402	0.6107	0.6238	0.6211	0.614	0.6218	0.6356	0.6209		0.5827	0.5878	0.5845	0.5678	0.5844	0.6156	0.6019	0.6041	0.611	0.6069	0.5903	0.6061	0.6066	0.6119	0.607	0.6221	0.6073	0.6057	0.6186
PRJNA391149	PRJNA373876	0.6486	0.7129	0.6639	0.6567	0.6522	0.6449	0.6766	0.6721	0.644	0.6431	0.654	0.6513	0.6567	0.6639	0.6594	0.6857	0.6884	0.6449	0.663	0.6748	0.6286	0.6784	0.6549	0.6658	0.6368	0.6322	0.6658	0.6766		0.6567	0.7083	0.6839	0.654	0.6486	0.6286	0.6522	0.6467	0.6685	0.6585	0.635	0.6549	0.6639	0.6757	0.673	0.673	0.6748	0.6422	0.6667
PRJNA391149 within cohort: 60% train data, 40% test data	PRJNA391149	0.5119	0.5417	0.625	0.494	0.6131	0.494	0.5357	0.6429	0.6369	0.5774	0.5893	0.5714	0.5119	0.6012	0.6071	0.5655	0.631	0.5893	0.6012	0.5714	0.6429	0.619	0.5536	0.5952	0.5833	0.6131	0.619	0.6012		0.5417	0.5833	0.5655	0.5774	0.5893	0.5417	0.5774	0.5833	0.5952	0.5893	0.6012	0.5952	0.5714	0.5774	0.6071	0.6071	0.5952	0.6131	0.625
PRJNA391149	PRJNA46339	0.5461	0.5537	0.5556	0.5395	0.5442	0.5387	0.5314	0.5367	0.5101	0.5152	0.5489	0.5592	0.5177	0.5519	0.5416	0.5343	0.5484	0.542	0.5248	0.5233	0.5436	0.543	0.5334	0.5544	0.5359	0.4853	0.4688	0.5351		0.5511	0.5548	0.5511	0.5409	0.4684	0.5454	0.5421	0.5326	0.5357	0.5243	0.5382	0.5489	0.5213	0.5332	0.537	0.5362	0.5416	0.5222	0.5342
PRJNA391149	PRJNA475187	0.5275	0.4775	0.535	0.55	0.5	0.59	0.475	0.51	0.5875	0.5325	0.495	0.5025	0.575	0.565	0.6	0.485	0.495	0.5	0.5875	0.535	0.595	0.505	0.57	0.5525	0.565	0.5425	0.56	0.5025		0.5	0.545	0.5525	0.5075	0.5275	0.5775	0.555	0.5325	0.5475	0.5325	0.505	0.5325	0.5475	0.485	0.5625	0.505	0.485	0.4825	0.5475
PRJNA391149	PRJNA541075	0.6786	0.756	0.6726	0.7262	0.6786	0.7381	0.7202	0.6607	0.7976	0.75	0.7143	0.6667	0.7738	0.744	0.8214	0.6786	0.7381	0.8095	0.75	0.8036	0.8214	0.744	0.7679	0.7321	0.7143	0.75	0.7738	0.7083		0.3929	0.6786	0.6607	0.7083	0.7262	0.7143	0.6905	0.7262	0.744	0.8155	0.744	0.6786	0.7202	0.8095	0.8631	0.75	0.75	0.8393	0.7202
PRJNA391149	PRJNA541572	0.5311	0.4848	0.5354	0.5187	0.5112	0.5389	0.5237	0.5142	0.5306	0.5192	0.5394	0.4983	0.4853	0.4692	0.5278	0.476	0.5271	0.5396	0.515	0.5168	0.5389	0.5327	0.543	0.5415	0.5109	0.5446	0.5335	0.5327		0.5031	0.5126	0.5266	0.5152	0.5176	0.5384	0.538	0.5297	0.5173	0.4945	0.5318	0.5057	0.4912	0.4703	0.5216	0.5244	0.5142	0.5387	0.4891
PRJNA391149	PRJNA544721	0.6641	0.6872	0.6268	0.6392	0.6581	0.6932	0.6826	0.6552	0.6706	0.659	0.6706	0.6661	0.6611	0.6814	0.6955	0.692	0.6801	0.6579	0.6813	0.6768	0.6856	0.6692	0.6761	0.6767	0.6872	0.6772	0.6902	0.6799		0.6498	0.6691	0.6599	0.6483	0.664	0.681	0.6851	0.6725	0.6741	0.6751	0.666	0.6713	0.6705	0.6849	0.6907	0.6964	0.6761	0.6623	0.6776
PRJNA391149	PRJNA566284	0.5405	0.5905	0.6167	0.519	0.6048	0.4881	0.4976	0.5048	0.5429	0.4643	0.5071	0.5214	0.4143	0.5643	0.4738	0.5095	0.481	0.5	0.481	0.4381	0.4	0.5214	0.4429	0.4286	0.5143	0.6357	0.4762	0.419		0.5833	0.5286	0.6143	0.4762	0.4667	0.5095	0.4595	0.4738	0.4405	0.431	0.5595	0.4952	0.4548	0.5571	0.5405	0.5024	0.4905	0.4524	0.5024
PRJNA391149	PRJNA589202	0.534	0.631	0.5488	0.5565	0.5878	0.5659	0.5346	0.5657	0.5575	0.5453	0.5501	0.5785	0.5441	0.5649	0.5597	0.5691	0.5599	0.5758	0.5762	0.5231	0.5587	0.5607	0.5288	0.5452	0.5518	0.5172	0.596	0.5436		0.5881	0.6154	0.5487	0.5877	0.5674	0.5731	0.5461	0.5763	0.5737	0.5506	0.539	0.5587	0.5461	0.5698	0.5511	0.5794	0.5452	0.5467	0.5793
PRJNA391149	PRJCA002555	0.705	0.6725	0.6075	0.6625	0.675	0.6325	0.6525	0.6225	0.4725	0.605	0.595	0.655	0.6075	0.5925	0.58	0.575	0.6075	0.5875	0.62	0.58	0.5875	0.5725	0.435	0.44	0.5775	0.615	0.41	0.6225		0.7125	0.64	0.605	0.625	0.6425	0.6125	0.6175	0.62	0.4275	0.6	0.62	0.6125	0.4125	0.5875	0.59	0.4275	0.5925	0.41	0.615
PRJNA46339	PRJEB11252	0.6152	0.4923	0.5886	0.4812	0.5116	0.4944	0.4795	0.4991	0.5394	0.5377	0.5193	0.5372	0.5188	0.527	0.5107	0.4906	0.5265	0.5026	0.4927	0.5509	0.5347	0.5398	0.5039	0.5287	0.5086	0.527	0.533	0.5257		0.5415	0.4902	0.595	0.5535	0.5385	0.5214	0.4824	0.5034	0.5586	0.5347	0.4726	0.521	0.5501	0.5248	0.5176	0.5223	0.5445	0.4902	0.5107
PRJNA46339	PRJEB42304	0.6236	0.5953	0.6375	0.6216	0.6342	0.602	0.5968	0.5701	0.5975	0.5734	0.6189	0.6005	0.5559	0.5583	0.601	0.6097	0.5596	0.5579	0.5599	0.549	0.5816	0.5649	0.5584	0.5786	0.5855	0.5485	0.5574	0.5405		0.6289	0.6082	0.6223	0.605	0.6248	0.6016	0.6081	0.5898	0.5914	0.5866	0.6128	0.5897	0.565	0.5834	0.5965	0.5985	0.5638	0.5674	0.5544
PRJNA46339	PRJNA268708	0.5754	0.5576	0.5492	0.5665	0.5279	0.5361	0.5432	0.5302	0.5247	0.5458	0.5232	0.5471	0.5389	0.539	0.5398	0.525	0.5131	0.5227	0.5413	0.5556	0.5031	0.5215	0.5335	0.5397	0.5233	0.5413	0.5353	0.5392		0.5655	0.5802	0.5522	0.5574	0.5341	0.5562	0.546	0.5529	0.5579	0.5458	0.5284	0.5421	0.5486	0.5377	0.5325	0.5269	0.522	0.5457	0.5414
PRJNA46339	PRJNA373876	0.6232	0.663	0.615	0.6694	0.6549	0.6286	0.6159	0.6458	0.5996	0.644	0.6277	0.6187	0.6069	0.6132	0.6187	0.5553	0.6223	0.6014	0.5888	0.5734	0.5924	0.5915	0.5851	0.5906	0.6051	0.5344	0.6105	0.5888		0.6232	0.6486	0.6495	0.654	0.6395	0.6621	0.6223	0.6422	0.6141	0.6467	0.6404	0.6178	0.6051	0.606	0.5888	0.5978	0.6214	0.5906	0.5978
PRJNA46339	PRJNA391149	0.5667	0.4704	0.4319	0.5385	0.5881	0.5748	0.5644	0.4704	0.6141	0.5837	0.5889	0.5533	0.577	0.6126	0.5244	0.5674	0.6126	0.5452	0.6289	0.6222	0.6311	0.6022	0.5926	0.5822	0.6133	0.6104	0.6341	0.6637		0.5437	0.4867	0.5333	0.4689	0.5511	0.5541	0.5793	0.5289	0.5859	0.563	0.5874	0.5422	0.5756	0.5993	0.5541	0.5778	0.4104	0.5519	0.5956
PRJNA46339 within cohort: 60% train data, 40% test data	PRJNA46339	0.828	0.8188	0.8098	0.8307	0.8107	0.8014	0.8289	0.7963	0.822	0.8516	0.8172	0.811	0.7964	0.8176	0.8215	0.8239	0.8249	0.8105	0.8183	0.7939	0.8271	0.8002	0.8313	0.8093	0.8139	0.8081	0.7916	0.799		0.8272	0.8201	0.8199	0.8354	0.8081	0.816	0.8354	0.8072	0.8345	0.8432	0.8265	0.8128	0.8072	0.8297	0.8285	0.8194	0.8325	0.8208	0.811
PRJNA46339	PRJNA475187	0.52	0.725	0.6175	0.685	0.635	0.66	0.7075	0.69	0.5825	0.625	0.6	0.6275	0.6425	0.615	0.61	0.5975	0.645	0.59	0.64	0.5925	0.6175	0.6875	0.6525	0.58	0.6375	0.63	0.5675	0.6275		0.5675	0.715	0.645	0.6775	0.665	0.695	0.715	0.6925	0.5925	0.655	0.6475	0.6475	0.6125	0.655	0.6025	0.65	0.65	0.6075	0.635
PRJNA46339	PRJNA541075	0.625	0.6071	0.4643	0.4702	0.6369	0.6131	0.5774	0.6131	0.494	0.5238	0.5595	0.5298	0.494	0.5714	0.5238	0.5179	0.5238	0.5238	0.5476	0.6012	0.5298	0.4821	0.5298	0.5298	0.5655	0.5238	0.5238	0.5179		0.4464	0.4821	0.5536	0.5476	0.631	0.6012	0.4762	0.5595	0.5417	0.5714	0.5357	0.5298	0.5119	0.494	0.5	0.5357	0.5536	0.5595	0.5357
PRJNA46339	PRJNA541572	0.4544	0.5009	0.5356	0.5458	0.4995	0.5311	0.4915	0.5593	0.4737	0.5301	0.491	0.5259	0.4582	0.5472	0.5178	0.4575	0.5517	0.5966	0.5375	0.5548	0.5565	0.5437	0.5705	0.5529	0.5358	0.5797	0.5835	0.5449		0.5171	0.56	0.5138	0.5335	0.4601	0.5	0.4767	0.5327	0.4853	0.5339	0.5327	0.4646	0.5199	0.5551	0.4751	0.5285	0.546	0.6011	0.5693
PRJNA46339	PRJNA544721	0.6479	0.6466	0.5544	0.5651	0.6042	0.5701	0.5832	0.5561	0.6101	0.4873	0.5935	0.5951	0.5759	0.5445	0.5947	0.5806	0.5602	0.551	0.5958	0.5882	0.5856	0.5805	0.5929	0.5678	0.5594	0.5541	0.5629	0.5668		0.6498	0.6169	0.5956	0.5905	0.63	0.6044	0.6011	0.5817	0.6211	0.554	0.5973	0.5833	0.5858	0.5739	0.5973	0.5963	0.5866	0.5449	0.586
PRJNA46339	PRJNA566284	0.7429	0.6095	0.869	0.6738	0.7405	0.7762	0.7119	0.7095	0.7619	0.6976	0.7548	0.8262	0.9286	0.869	0.7333	0.8548	0.8262	0.9167	0.919	0.9214	0.8595	0.919	0.869	0.919	0.9262	0.9214	0.881	0.8571		0.7833	0.6857	0.8214	0.7119	0.769	0.7571	0.7738	0.7071	0.7786	0.7786	0.8024	0.8238	0.919	0.8452	0.7786	0.8786	0.931	0.9238	0.9262
PRJNA46339	PRJNA589202	0.5587	0.4855	0.5409	0.5179	0.4943	0.4616	0.5188	0.6241	0.6008	0.6036	0.5698	0.5636	0.5559	0.572	0.6373	0.5786	0.5829	0.6151	0.6147	0.5955	0.6052	0.6235	0.5871	0.5989	0.5722	0.6111	0.6057	0.6285		0.5716	0.5369	0.4666	0.4876	0.5315	0.4608	0.4812	0.5695	0.5862	0.5764	0.5837	0.5613	0.5726	0.5812	0.6224	0.589	0.6065	0.6181	0.6029
PRJNA46339	PRJCA002555	0.5125	0.4675	0.5825	0.745	0.645	0.6725	0.64	0.6575	0.83	0.755	0.7475	0.66	0.7	0.6675	0.7675	0.6025	0.7425	0.745	0.69	0.645	0.73	0.68	0.7225	0.7575	0.73	0.6925	0.765	0.665		0.535	0.5975	0.415	0.6675	0.685	0.685	0.6725	0.6825	0.785	0.755	0.6875	0.7275	0.7275	0.6975	0.7575	0.715	0.77	0.745	0.72
PRJNA475187	PRJEB11252	0.4585	0.5591	0.5407	0.5599	0.6002	0.5616	0.5745	0.6134	0.5749	0.6117	0.583	0.5741	0.6104	0.5471	0.6096	0.6006	0.5822	0.5903	0.5278	0.6567	0.5762	0.5578	0.6254	0.5651	0.6254	0.5595	0.6481	0.5903		0.5522	0.5548	0.5621	0.4568	0.5813	0.5715	0.5788	0.6267	0.5775	0.5942	0.5711	0.5586	0.604	0.5886	0.6032	0.4435	0.5818	0.6027	0.5492
PRJNA475187	PRJEB42304	0.6378	0.5888	0.5871	0.6784	0.6049	0.617	0.5651	0.5613	0.571	0.5715	0.6174	0.5628	0.5549	0.5372	0.5303	0.629	0.5764	0.5792	0.5551	0.5157	0.5387	0.5211	0.5653	0.539	0.5327	0.5572	0.4997	0.5071		0.6368	0.6234	0.5668	0.6719	0.6004	0.5567	0.5602	0.5874	0.5656	0.5633	0.5848	0.573	0.5441	0.5267	0.5432	0.6051	0.5622	0.5555	0.5628
PRJNA475187	PRJNA268708	0.5553	0.6095	0.5515	0.5759	0.5354	0.5427	0.5423	0.5159	0.5241	0.5505	0.5515	0.5454	0.5774	0.5473	0.52	0.553	0.5488	0.5642	0.5573	0.4899	0.5393	0.5081	0.5326	0.5144	0.5636	0.5239	0.4774	0.5228		0.5565	0.5759	0.5511	0.5645	0.5557	0.5545	0.5242	0.5456	0.5338	0.5366	0.5508	0.546	0.5442	0.5244	0.5159	0.5327	0.5277	0.5409	0.5555
PRJNA475187	PRJNA373876	0.6205	0.5888	0.6005	0.6259	0.6277	0.4321	0.5906	0.596	0.5643	0.6368	0.6069	0.5969	0.6612	0.6612	0.6132	0.6033	0.673	0.6404	0.6205	0.5525	0.6332	0.5625	0.5933	0.6639	0.6051	0.6821	0.6313	0.6567		0.6259	0.5942	0.596	0.6332	0.683	0.5707	0.6603	0.5833	0.5942	0.6431	0.6313	0.6458	0.6603	0.6848	0.6241	0.6105	0.6531	0.6676	0.6159
PRJNA475187	PRJNA391149	0.4933	0.4874	0.5037	0.6052	0.5467	0.5126	0.52	0.5289	0.5193	0.5119	0.603	0.5615	0.5689	0.4563	0.4719	0.5385	0.5556	0.56	0.5704	0.5548	0.5644	0.52	0.497	0.56	0.5393	0.4022	0.5274	0.5044		0.4896	0.4956	0.5007	0.6037	0.5311	0.4815	0.4541	0.5148	0.5333	0.4281	0.6178	0.5548	0.6	0.4748	0.5096	0.5563	0.5644	0.543	0.5519
PRJNA475187	PRJNA46339	0.5761	0.5624	0.6205	0.5763	0.5868	0.5729	0.5315	0.5393	0.5294	0.5087	0.5746	0.5734	0.5492	0.5632	0.5475	0.5491	0.5365	0.5698	0.5421	0.5036	0.545	0.5148	0.5729	0.5321	0.5425	0.5306	0.5183	0.5492		0.5715	0.5506	0.6183	0.5818	0.5803	0.5588	0.55	0.5397	0.5707	0.5239	0.5607	0.5554	0.5441	0.5546	0.5231	0.5444	0.5524	0.5652	0.5408
PRJNA475187 within cohort: 60% train data, 40% test data	PRJNA475187	0.5875	0.75	0.6125	0.675	0.7	0.5	0.8	0.5	0.8375	0.5875	0.4	0.475	0.6125	0.5	0.675	0.45	0.5625	0.475	0.5625	0.5625	0.5125	0.7125	0.575	0.725	0.55	0.6125	0.5125	0.475		0.5375	0.675	0.525	0.5625	0.7625	0.5375	0.6875	0.4375	0.7	0.575	0.55	0.6375	0.575	0.575	0.6125	0.6	0.5375	0.6625	0.575
PRJNA475187	PRJNA541075	0.5476	0.5714	0.494	0.6131	0.4881	0.5179	0.506	0.5298	0.5417	0.5952	0.6667	0.5119	0.5655	0.5298	0.4881	0.5357	0.494	0.5774	0.5179	0.6131	0.5655	0.4821	0.5119	0.4226	0.4226	0.5298	0.5714	0.5357		0.4524	0.506	0.494	0.5655	0.4821	0.5714	0.5833	0.494	0.5952	0.5238	0.5714	0.5774	0.5774	0.5357	0.5893	0.5833	0.5	0.5417	0.5417
PRJNA475187	PRJNA541572	0.5434	0.4843	0.5743	0.5529	0.5085	0.5114	0.5273	0.5128	0.5332	0.5047	0.5268	0.495	0.5351	0.5081	0.5064	0.5031	0.5159	0.5567	0.5527	0.4684	0.4955	0.5475	0.5109	0.5021	0.5218	0.4907	0.5244	0.5358		0.5337	0.4751	0.5361	0.5228	0.5036	0.4972	0.5033	0.5263	0.4974	0.533	0.523	0.5009	0.5021	0.5126	0.5083	0.5271	0.4943	0.5382	0.5467
PRJNA475187	PRJNA544721	0.6864	0.7018	0.7323	0.7045	0.6845	0.6805	0.6746	0.642	0.6763	0.6824	0.7247	0.6898	0.7321	0.7077	0.7048	0.7124	0.6986	0.6771	0.6985	0.6863	0.6935	0.6491	0.7147	0.7162	0.7313	0.6534	0.6393	0.702		0.6838	0.7094	0.7121	0.7255	0.6794	0.6759	0.673	0.6822	0.6975	0.684	0.7169	0.7055	0.7116	0.6928	0.7221	0.679	0.6906	0.6852	0.6864
PRJNA475187	PRJNA566284	0.781	0.7786	0.7857	0.7929	0.7952	0.7381	0.6762	0.7357	0.7762	0.7952	0.7833	0.7738	0.6452	0.7143	0.6738	0.7429	0.8024	0.6786	0.719	0.6976	0.7643	0.7405	0.7095	0.7286	0.6762	0.6714	0.7595	0.681		0.781	0.7929	0.7452	0.819	0.7405	0.7405	0.719	0.7286	0.7286	0.7881	0.75	0.7524	0.6857	0.7333	0.7405	0.7786	0.719	0.6929	0.7119
PRJNA475187	PRJNA589202	0.5553	0.5858	0.6077	0.6074	0.5747	0.5731	0.5829	0.5154	0.5897	0.5695	0.5767	0.5695	0.582	0.5311	0.582	0.5617	0.5725	0.6305	0.6377	0.5659	0.5698	0.5836	0.5864	0.6066	0.5988	0.5843	0.5437	0.6025		0.5821	0.5909	0.5889	0.6028	0.6028	0.5782	0.5927	0.5672	0.61	0.5643	0.567	0.585	0.5795	0.5663	0.5741	0.5597	0.5702	0.6146	0.6093
PRJNA475187	PRJCA002555	0.4875	0.585	0.46	0.49	0.5275	0.535	0.585	0.5225	0.5375	0.59	0.5925	0.455	0.535	0.4875	0.5075	0.4975	0.4675	0.5875	0.595	0.5675	0.5775	0.5975	0.5675	0.515	0.5025	0.525	0.5325	0.5575		0.5225	0.58	0.555	0.5325	0.5625	0.5325	0.59	0.5275	0.515	0.5625	0.565	0.4975	0.545	0.5075	0.5525	0.51	0.51	0.565	0.565
PRJNA541075	PRJEB11252	0.5518	0.5895	0.5163	0.5818	0.4769	0.4842	0.5372	0.5167	0.5514	0.521	0.4991	0.5364	0.5514	0.5878	0.4902	0.5364	0.524	0.5073	0.5026	0.5711	0.5334	0.5137	0.5342	0.5488	0.5475	0.4786	0.6062	0.509		0.5753	0.5651	0.5501	0.5484	0.4893	0.5184	0.4854	0.4799	0.4735	0.5146	0.5073	0.5077	0.4803	0.5565	0.4867	0.5193	0.5295	0.5098	0.4974
PRJNA541075	PRJEB42304	0.5686	0.4922	0.574	0.6072	0.5783	0.6169	0.6105	0.6167	0.5802	0.6228	0.5884	0.5593	0.5877	0.5717	0.5965	0.5377	0.5525	0.6064	0.6277	0.6042	0.589	0.5825	0.6158	0.4704	0.5896	0.5722	0.5976	0.5712		0.5368	0.517	0.5817	0.5585	0.6103	0.5877	0.6029	0.5966	0.584	0.6102	0.582	0.464	0.5746	0.5488	0.5967	0.5608	0.5691	0.6119	0.624
PRJNA541075	PRJNA268708	0.5736	0.556	0.5787	0.5788	0.6242	0.5662	0.5596	0.5544	0.5936	0.5776	0.6247	0.5948	0.5546	0.5569	0.5849	0.5161	0.5575	0.569	0.561	0.5498	0.5376	0.5616	0.5591	0.5263	0.5296	0.5366	0.5616	0.5454		0.5904	0.5664	0.5866	0.5763	0.5948	0.6011	0.5771	0.5557	0.5792	0.5576	0.5995	0.5664	0.5811	0.5448	0.577	0.5714	0.557	0.5674	0.5459
PRJNA541075	PRJNA373876	0.4982	0.4565	0.4891	0.4991	0.5127	0.5471	0.529	0.5236	0.5172	0.5009	0.519	0.5553	0.4928	0.5335	0.4928	0.538	0.5752	0.5426	0.5127	0.4973	0.5018	0.5471	0.5063	0.5036	0.5136	0.4864	0.5254	0.5036		0.5036	0.5326	0.5308	0.5127	0.4991	0.5353	0.5082	0.5136	0.5299	0.5054	0.4991	0.4737	0.5054	0.5145	0.4946	0.5408	0.558	0.538	0.5181
PRJNA541075	PRJNA391149	0.5852	0.6015	0.6007	0.6067	0.597	0.6363	0.6644	0.6096	0.6556	0.6148	0.6548	0.6407	0.5867	0.6156	0.5956	0.6237	0.6244	0.6081	0.6274	0.6474	0.6341	0.6281	0.6052	0.637	0.6556	0.6444	0.6393	0.6578		0.6348	0.6059	0.6074	0.62	0.5867	0.6563	0.6541	0.6193	0.6659	0.6207	0.6615	0.6022	0.603	0.6304	0.643	0.6659	0.6333	0.6141	0.637
PRJNA541075	PRJNA46339	0.5471	0.4911	0.5073	0.4794	0.485	0.4822	0.5378	0.5333	0.5077	0.5176	0.5252	0.4801	0.486	0.4814	0.5331	0.5468	0.4975	0.4841	0.4695	0.5404	0.4824	0.4773	0.4863	0.4675	0.472	0.5414	0.494	0.4835		0.4647	0.5395	0.479	0.4689	0.5285	0.4964	0.4782	0.528	0.5008	0.5382	0.4974	0.5251	0.48	0.4796	0.4842	0.4973	0.4728	0.4836	0.4726
PRJNA541075	PRJNA475187	0.5925	0.6225	0.63	0.5475	0.5775	0.6425	0.59	0.575	0.5125	0.57	0.6125	0.5975	0.5825	0.4575	0.6025	0.61	0.5025	0.5825	0.5525	0.6175	0.58	0.595	0.5475	0.4325	0.58	0.4875	0.5125	0.555		0.58	0.6	0.6	0.535	0.61	0.5975	0.5675	0.58	0.4725	0.5675	0.63	0.58	0.445	0.475	0.565	0.5875	0.54	0.5925	0.445
PRJNA541075 within cohort: 60% train data, 40% test data	PRJNA541075	0.7	0.9	0.6	0.7	0.7	0.55	0.6	0.85	0.6	0.55	1	0.65	0.7	0.95	0.9	0.7	0.85	0.75	0.8	0.7	0.55	0.7	0.9	0.6	0.6	0.7	0.75	0.7		0.7	1	1	0.9	0.8	0.8	0.7	0.8	0.7	0.8	0.9	0.8	0.8	0.7	0.95	0.5	0.8	0.8	0.8
PRJNA541075	PRJNA541572	0.589	0.6236	0.6607	0.598	0.6206	0.5925	0.5619	0.6122	0.6315	0.6421	0.6139	0.6234	0.6084	0.6187	0.6061	0.608	0.6334	0.6327	0.6215	0.6137	0.5997	0.5729	0.5949	0.612	0.5449	0.6163	0.6075	0.616		0.6028	0.6191	0.6336	0.6163	0.6163	0.5978	0.6084	0.636	0.6448	0.6177	0.6203	0.6243	0.6429	0.598	0.6106	0.6175	0.6338	0.6369	0.6341
PRJNA541075	PRJNA544721	0.6583	0.674	0.7079	0.6614	0.6606	0.7183	0.6264	0.6771	0.6792	0.6702	0.7071	0.6836	0.6425	0.6581	0.6377	0.6373	0.6484	0.631	0.658	0.6677	0.6468	0.6665	0.6349	0.6287	0.6193	0.5965	0.6491	0.6517		0.702	0.6742	0.7081	0.6468	0.6871	0.7055	0.6572	0.6797	0.6825	0.6426	0.6797	0.6764	0.6564	0.6503	0.6542	0.656	0.6481	0.6496	0.6445
PRJNA541075	PRJNA566284	0.5071	0.6929	0.4857	0.4786	0.5405	0.6024	0.631	0.5667	0.4905	0.6167	0.5762	0.5167	0.619	0.6452	0.5095	0.6119	0.7024	0.5571	0.5548	0.4952	0.5	0.569	0.5571	0.6762	0.4976	0.6976	0.5262	0.5595		0.5071	0.581	0.5262	0.5286	0.5262	0.4905	0.4738	0.5976	0.5762	0.5452	0.5071	0.6857	0.6357	0.5595	0.519	0.5905	0.5833	0.5429	0.5762
PRJNA541075	PRJNA589202	0.5644	0.5579	0.6138	0.5633	0.5716	0.5183	0.5233	0.5473	0.5749	0.5762	0.5331	0.5657	0.5574	0.5639	0.5421	0.5346	0.544	0.5634	0.5426	0.5712	0.5768	0.5637	0.5821	0.4916	0.5353	0.4792	0.594	0.5563		0.5869	0.5291	0.5858	0.5714	0.5668	0.574	0.5081	0.5464	0.5694	0.548	0.5129	0.5672	0.5553	0.5353	0.5694	0.5685	0.5156	0.5666	0.5227
PRJNA541075	PRJCA002555	0.4175	0.5075	0.46	0.58	0.4075	0.5975	0.4	0.4675	0.5575	0.5675	0.6225	0.5675	0.49	0.45	0.4825	0.5375	0.3875	0.4725	0.45	0.545	0.525	0.45	0.4825	0.5025	0.46	0.495	0.43	0.4525		0.46	0.575	0.43	0.595	0.4125	0.4575	0.635	0.4625	0.43	0.4525	0.6025	0.4525	0.435	0.4525	0.47	0.4975	0.4275	0.455	0.445
PRJNA541572	PRJEB11252	0.5886	0.607	0.6353	0.6177	0.5758	0.6618	0.5959	0.7008	0.5856	0.4628	0.6109	0.5959	0.6032	0.619	0.646	0.5967	0.6079	0.6306	0.6156	0.5749	0.6614	0.6199	0.601	0.5621	0.5929	0.5458	0.6485	0.6036		0.5745	0.616	0.5903	0.6233	0.631	0.6434	0.6122	0.6515	0.6143	0.5604	0.6233	0.6194	0.6134	0.6216	0.6267	0.6134	0.6211	0.6032	0.6032
PRJNA541572	PRJEB42304	0.5994	0.6129	0.6659	0.6256	0.639	0.6141	0.5666	0.5743	0.6028	0.61	0.6203	0.5736	0.6005	0.6153	0.5945	0.6007	0.5937	0.5645	0.6051	0.571	0.599	0.5812	0.6072	0.6243	0.5636	0.5606	0.5769	0.5492		0.6018	0.5914	0.644	0.6478	0.6499	0.604	0.5973	0.6025	0.5889	0.6131	0.6087	0.5728	0.5863	0.6026	0.5956	0.5875	0.6	0.5612	0.6069
PRJNA541572	PRJNA268708	0.5299	0.5195	0.4796	0.5316	0.5376	0.5426	0.533	0.5178	0.568	0.5592	0.49	0.542	0.5309	0.5568	0.5425	0.5446	0.5195	0.5295	0.5659	0.5502	0.5084	0.5114	0.5668	0.5228	0.5303	0.5473	0.5623	0.5504		0.529	0.5052	0.5378	0.4939	0.52	0.5293	0.5498	0.533	0.5564	0.5576	0.4956	0.534	0.5164	0.5201	0.5285	0.574	0.5065	0.528	0.4696
PRJNA541572	PRJNA373876	0.4955	0.4774	0.5444	0.5326	0.5453	0.5879	0.5652	0.4946	0.5779	0.6621	0.5815	0.5725	0.5652	0.5208	0.6893	0.5	0.6141	0.5879	0.5245	0.5924	0.5761	0.5362	0.5	0.558	0.5924	0.567	0.5969	0.5471		0.5109	0.5589	0.4592	0.4937	0.5045	0.5489	0.567	0.5018	0.6033	0.6458	0.5607	0.5697	0.5734	0.5471	0.5906	0.6005	0.6168	0.5996	0.5181
PRJNA541572	PRJNA391149	0.5259	0.4719	0.5104	0.5244	0.5881	0.5215	0.5022	0.5119	0.5089	0.5252	0.5252	0.5378	0.4941	0.4778	0.523	0.5067	0.5185	0.5407	0.5444	0.5059	0.5726	0.5074	0.4874	0.4948	0.5319	0.5081	0.5067	0.5526		0.5156	0.5089	0.5259	0.557	0.5296	0.4733	0.5363	0.5259	0.52	0.4963	0.5037	0.5052	0.5133	0.5133	0.5067	0.4867	0.5319	0.5126	0.5459
PRJNA541572	PRJNA46339	0.5205	0.508	0.5026	0.5237	0.4928	0.5177	0.5238	0.4862	0.5122	0.5036	0.4867	0.5411	0.4858	0.4835	0.5298	0.5049	0.5133	0.5182	0.4978	0.4995	0.4912	0.4977	0.4987	0.5155	0.505	0.5189	0.5134	0.499		0.5624	0.5144	0.5279	0.5167	0.4981	0.5209	0.507	0.5068	0.5082	0.5091	0.502	0.5296	0.4981	0.504	0.498	0.5016	0.5125	0.4849	0.5081
PRJNA541572	PRJNA475187	0.57	0.5675	0.5925	0.62	0.5275	0.585	0.615	0.4725	0.56	0.57	0.565	0.625	0.56	0.6825	0.565	0.6575	0.55	0.4675	0.5375	0.5675	0.595	0.435	0.5825	0.5575	0.5925	0.605	0.5675	0.575		0.535	0.43	0.5575	0.6325	0.54	0.585	0.61	0.5625	0.565	0.605	0.5575	0.5925	0.555	0.64	0.5825	0.6225	0.55	0.535	0.48
PRJNA541572	PRJNA541075	0.6369	0.8274	0.6786	0.6726	0.7738	0.6964	0.7976	0.6845	0.7738	0.6726	0.6845	0.7619	0.8095	0.7143	0.8631	0.6905	0.7619	0.619	0.6964	0.6607	0.75	0.6726	0.6786	0.756	0.6964	0.7381	0.6548	0.7381		0.7202	0.7619	0.7202	0.6905	0.7381	0.6964	0.7321	0.7202	0.756	0.756	0.7262	0.756	0.7679	0.7381	0.7381	0.6905	0.7738	0.6429	0.7083
PRJNA541572 within cohort: 60% train data, 40% test data	PRJNA541572	0.6274	0.6842	0.6122	0.7091	0.6385	0.6205	0.6274	0.5346	0.6177	0.6233	0.5443	0.5319	0.5526	0.5568	0.4945	0.464	0.5152	0.5873	0.5873	0.5679	0.4446	0.5305	0.6288	0.6011	0.6302	0.554	0.4875	0.5706		0.644	0.6551	0.6828	0.7036	0.6537	0.6413	0.5956	0.5693	0.6205	0.6177	0.5416	0.5526	0.6427	0.6468	0.5997	0.5623	0.5665	0.572	0.6053
PRJNA541572	PRJNA544721	0.5285	0.5448	0.5318	0.5154	0.5463	0.4828	0.5149	0.5335	0.5089	0.546	0.5164	0.5012	0.5643	0.5096	0.5166	0.4797	0.5337	0.5421	0.5522	0.5018	0.518	0.4869	0.5099	0.5342	0.5095	0.5315	0.5041	0.507		0.5139	0.5365	0.4824	0.5304	0.54	0.4919	0.5076	0.5384	0.5093	0.5731	0.5166	0.5137	0.5729	0.5154	0.529	0.5299	0.5241	0.5147	0.5285
PRJNA541572	PRJNA566284	0.8976	0.9238	0.9143	0.9429	0.9619	0.9262	0.9095	0.9524	0.95	0.919	0.9429	0.8976	0.8905	0.9333	0.9833	0.9333	0.9048	0.9071	0.9381	0.9167	0.919	0.9619	0.9119	0.881	0.9595	0.9048	0.8976	0.9548		0.9452	0.9643	0.9476	0.9595	0.9595	0.9214	0.9548	0.9524	0.9381	0.9357	0.9571	0.9262	0.9381	0.9571	0.9762	0.9667	0.8857	0.9619	0.9476
PRJNA541572	PRJNA589202	0.5354	0.5706	0.5426	0.544	0.5565	0.508	0.5403	0.5483	0.5096	0.5357	0.5502	0.4904	0.5335	0.4698	0.5202	0.5511	0.4844	0.5413	0.5219	0.4721	0.4986	0.538	0.5047	0.5119	0.5188	0.4785	0.4643	0.4677		0.512	0.5722	0.536	0.5507	0.4522	0.5045	0.5239	0.5718	0.5093	0.5123	0.5317	0.5124	0.5039	0.5181	0.5038	0.4922	0.4869	0.4999	0.4945
PRJNA541572	PRJCA002555	0.57	0.495	0.5875	0.5975	0.6375	0.56	0.47	0.5075	0.67	0.5225	0.5025	0.4025	0.5675	0.5575	0.58	0.5	0.52	0.525	0.5425	0.6225	0.5275	0.5375	0.5425	0.505	0.48	0.51	0.6025	0.49		0.505	0.565	0.535	0.5725	0.61	0.5975	0.4975	0.4975	0.5875	0.6025	0.5925	0.615	0.4375	0.635	0.5475	0.515	0.5125	0.535	0.565
PRJNA544721	PRJEB11252	0.5424	0.4966	0.5582	0.5771	0.4897	0.4756	0.5364	0.4717	0.5411	0.5535	0.5475	0.5223	0.5689	0.5809	0.5201	0.4953	0.4722	0.5946	0.5878	0.5321	0.521	0.5167	0.5176	0.5231	0.485	0.5081	0.4919	0.6177		0.5441	0.485	0.5467	0.5415	0.4683	0.4854	0.4889	0.4713	0.5321	0.6023	0.5291	0.5501	0.5539	0.5368	0.5484	0.5253	0.5184	0.5582	0.5531
PRJNA544721	PRJEB42304	0.6893	0.6667	0.6517	0.617	0.654	0.6411	0.6587	0.6838	0.6128	0.6293	0.6196	0.6207	0.6497	0.5887	0.5906	0.6365	0.5897	0.5868	0.6159	0.6082	0.6141	0.6173	0.6073	0.6338	0.57	0.6005	0.6023	0.5915		0.6867	0.6704	0.6525	0.6358	0.6519	0.6373	0.6558	0.6564	0.6396	0.6201	0.6323	0.6287	0.6414	0.6023	0.5971	0.6266	0.6038	0.5991	0.6206
PRJNA544721	PRJNA268708	0.6709	0.6999	0.6536	0.6622	0.6624	0.6958	0.6712	0.679	0.6484	0.6799	0.6796	0.6904	0.6681	0.6774	0.6838	0.6875	0.663	0.6809	0.6764	0.6818	0.6648	0.6695	0.6799	0.6626	0.6682	0.6655	0.6747	0.6749		0.6763	0.6844	0.6821	0.6718	0.6777	0.692	0.6788	0.6707	0.6718	0.6836	0.6849	0.6936	0.6782	0.6742	0.6829	0.6824	0.6742	0.6753	0.6716
[truncated: 49 more rows]
[truncated: 207 more columns]

## Sheet: Table_S5b
Table S5b Overlapping features of the top 50 important RF features with REM species at least in two cohorts
[truncated: 11 more rows]
